# Supplementary material for: Leopard (Panthera pardus) status, distribution, and the research efforts across its range
Source: PeerJ. 2016 May 4;4:e1974. doi: 10.7717/peerj.1974 (PMC4861552; doi:10.7717/peerj.1974)
Supplement: Supplemental Information 6 — Presence records and sources. Note that we do not recommend simply taking these points and running a distribution model from them. [file peerj-04-1974-s006.xlsx]

## Sheet: STable1.Records
OID	LOCATION	COUNTRY	REFERENCE	Lat	Long
1	Ahaggar (Hoggar and Tassili) (Turnbull-Kemp)	Algeria	Guggisberg, C. 1975. Wild cats of the world. David and Charles, London	24.25	7.25
2	Ahaggar massif	Algeria	Breitenmoser, U., Breitenmoser, C. (Ed.) 2007. Surprise evidence of leopard in Ahaggar massif, Algeria. In: IUCN Cat Specialist Group newsletter Cat News, No. 46, Spring 2007	24.25	7.25
3	Ahaggar massif	Algeria	Busby, G. 2009. Genetic analysis of scat reveals leopard Panthera pardus and cheetah Acinonyx jubatus in southern Algeria. Fauna & Flora International, Oryx, 43 (3), 412–415	24.25	7.25
4	Ahaggar massif	Algeria	Busby, G. et al. 2006. A Report from the Sahelo Saharan Interest Group - Parc National de l'Ahaggar Survey, Algeria (March 2005), Part 5: Using Molecular Genetics to study the Presence of Endangered Carnivores (Nov. 2006): 1-25. Sahelo Saharan Interest Group	24.25	7.25
5	Ain Mokra (Taczanowski, 1869)	Algeria	Kowalski, K., Rzebik-Kowalska, B. 1991. Mammals of Algeria. Polish Academy of Sciences, Institute of Systematics and Evolution of Animals	36.76	7.46
6	Ain Sefra (Heim de Balsac, 1936)	Algeria	Kowalski, K., Rzebik-Kowalska, B. 1991. Mammals of Algeria. Polish Academy of Sciences, Institute of Systematics and Evolution of Animals	32.65	-0.56
7	Aissa Mountains, near Mekalis (Heim de Balsac, 1928)	Algeria	Kowalski, K., Rzebik-Kowalska, B. 1991. Mammals of Algeria. Polish Academy of Sciences, Institute of Systematics and Evolution of Animals	32.91	-0.47
8	Akfadou Nature Reserve	Algeria	Guggisberg, C. 1975. Wild cats of the world. David and Charles, London	36.7	4.47
9	Akfadou Nature Reserve (Agfadou), Grande Kabylie massif of the Tellian Atlas, between Azazga and El Kseur (de Smet, in litt. 1987)	Algeria	Anonymous. 1988. Information about the Akfadou NR, Algeria	36.7	4.47
10	Annaba (Lataste, 1885a)	Algeria	Kowalski, K., Rzebik-Kowalska, B. 1991. Mammals of Algeria. Polish Academy of Sciences, Institute of Systematics and Evolution of Animals	36.88	7.66
11	Babor National Park (Dupuy, 1967)	Algeria	Shoemaker, A.H. 1997. The Status of the Leopard, Panthera pardus, in Nature: A country by country analysis	36.5	5.5
12	Bejaia (Lataste, 1885a)	Algeria	Kowalski, K., Rzebik-Kowalska, B. 1991. Mammals of Algeria. Polish Academy of Sciences, Institute of Systematics and Evolution of Animals	36.68	4.5
13	Boudjellil (Kobelt, 1886)	Algeria	Kowalski, K., Rzebik-Kowalska, B. 1991. Mammals of Algeria. Polish Academy of Sciences, Institute of Systematics and Evolution of Animals	36.3	4.35
14	Cherchel (Seurat, 1924)	Algeria	Kowalski, K., Rzebik-Kowalska, B. 1991. Mammals of Algeria. Polish Academy of Sciences, Institute of Systematics and Evolution of Animals	36.46	2.2
15	Chiffa gorges, near Blida (Heim de Balsac, 1928)	Algeria	Kowalski, K., Rzebik-Kowalska, B. 1991. Mammals of Algeria. Polish Academy of Sciences, Institute of Systematics and Evolution of Animals	36.44	2.84
16	Damous (Laurent, 1937b)	Algeria	Kowalski, K., Rzebik-Kowalska, B. 1991. Mammals of Algeria. Polish Academy of Sciences, Institute of Systematics and Evolution of Animals	36.52	1.7
17	Djurdjura National Park (De Smet, 1982)	Algeria	Kowalski, K., Rzebik-Kowalska, B. 1991. Mammals of Algeria. Polish Academy of Sciences, Institute of Systematics and Evolution of Animals	36.46	4.07
18	El Kala	Algeria	Drucker, G. 1991. The Barbary leopard Panthera pardus barbarus. World Conservation Monitoring Centre	36.69	8.32
19	El Kala (Lataste, 1885a; De Smet, 1982)	Algeria	Kowalski, K., Rzebik-Kowalska, B. 1991. Mammals of Algeria. Polish Academy of Sciences, Institute of Systematics and Evolution of Animals	36.69	8.32
20	El-Kala	Algeria	Busby, G. et al. 2006. A Report from the Sahelo Saharan Interest Group - Parc National de l'Ahaggar Survey, Algeria (March 2005), Part 5: Using Molecular Genetics to study the Presence of Endangered Carnivores (Nov. 2006): 1-25. Sahelo Saharan Interest G	36.69	8.32
21	El-Kala area (De Smet, 1982, in Kowalski & Rzebik-Kowalska, 1991, De Smet pers. comm.)	Algeria	Breitenmoser, U., Breitenmoser, C. (Ed.) 2007. Surprise evidence of leopard in Ahaggar massif, Algeria. In: IUCN Cat Specialist Group newsletter Cat News, No. 46, Spring 2007	36.69	8.32
22	Guelma (Lataste, 1885)	Algeria	Kowalski, K., Rzebik-Kowalska, B. 1991. Mammals of Algeria. Polish Academy of Sciences, Institute of Systematics and Evolution of Animals	36.4	7.43
23	Jijel (Lataste, 1885a)	Algeria	Kowalski, K., Rzebik-Kowalska, B. 1991. Mammals of Algeria. Polish Academy of Sciences, Institute of Systematics and Evolution of Animals	36.64	5.85
24	Kefrida and Takouch, near Kerrata (Dupuy, 1966a)	Algeria	Kowalski, K., Rzebik-Kowalska, B. 1991. Mammals of Algeria. Polish Academy of Sciences, Institute of Systematics and Evolution of Animals	36.52	5.28
25	Ksar el Boughari (Heim de Balsac, 1928)	Algeria	Kowalski, K., Rzebik-Kowalska, B. 1991. Mammals of Algeria. Polish Academy of Sciences, Institute of Systematics and Evolution of Animals	35.92	2.74
26	Melias Mountains, near Beni Ounif (Werner, 1914)	Algeria	Kowalski, K., Rzebik-Kowalska, B. 1991. Mammals of Algeria. Polish Academy of Sciences, Institute of Systematics and Evolution of Animals	32.03	-1.27
27	Merad (Seurat, 1919)	Algeria	Kowalski, K., Rzebik-Kowalska, B. 1991. Mammals of Algeria. Polish Academy of Sciences, Institute of Systematics and Evolution of Animals	36.42	2.38
28	Reghaia (Wagner, 1841)	Algeria	Kowalski, K., Rzebik-Kowalska, B. 1991. Mammals of Algeria. Polish Academy of Sciences, Institute of Systematics and Evolution of Animals	36.76	3.34
29	south of Constantine (Jentink, 1892)	Algeria	Kowalski, K., Rzebik-Kowalska, B. 1991. Mammals of Algeria. Polish Academy of Sciences, Institute of Systematics and Evolution of Animals	36.14	6.61
30	Tenes (Seurat, 1924)	Algeria	Kowalski, K., Rzebik-Kowalska, B. 1991. Mammals of Algeria. Polish Academy of Sciences, Institute of Systematics and Evolution of Animals	36.5	1.33
31	Tigzirt (Salez, 1954)	Algeria	Kowalski, K., Rzebik-Kowalska, B. 1991. Mammals of Algeria. Polish Academy of Sciences, Institute of Systematics and Evolution of Animals	36.85	4.13
32	Benguela	Angola	Hill, J., Carter, T. 1941. The mammals of Angola, Africa. Bulletin of the American Museum of Natural History, Vol. 78, Article 1	-12.59	13.41
33	Bikuar National Park (Horsten, 1982)	Angola	Shoemaker, A.H. 1997. The Status of the Leopard, Panthera pardus, in Nature: A country by country analysis	-15.33	14.83
34	Buffalo Partial Reserve (Horsten, 1982)	Angola	Shoemaker, A.H. 1997. The Status of the Leopard, Panthera pardus, in Nature: A country by country analysis	-12.77	13.78
35	Caconda	Angola	Hill, J., Carter, T. 1941. The mammals of Angola, Africa. Bulletin of the American Museum of Natural History, Vol. 78, Article 1	-13.74	15.05
36	Chimporo (Monard, 1931)	Angola	Hill, J., Carter, T. 1941. The mammals of Angola, Africa. Bulletin of the American Museum of Natural History, Vol. 78, Article 1	-15.68	17
37	Chitau (Vernay Expedition, 1925)	Angola	Hill, J., Carter, T. 1941. The mammals of Angola, Africa. Bulletin of the American Museum of Natural History, Vol. 78, Article 1	-11.42	17.15
38	Iona National Park (Horsten, 1982)	Angola	Shoemaker, A.H. 1997. The Status of the Leopard, Panthera pardus, in Nature: A country by country analysis	-16.74	12.26
39	Kameia (Cameia) National Park	Angola	Nowell, K., Jackson, P. (eds.). 1996. Wild cats. Status survey and conservation action plan. IUCN/SSC Cat Specialist Group, Gland, Switzerland	-11.76	21.67
40	Kameia (Cameia) National Park (Horsten, 1982)	Angola	Shoemaker, A.H. 1997. The Status of the Leopard, Panthera pardus, in Nature: A country by country analysis	-11.76	21.67
41	Kangandala (Cangandala) National Park (Horsten, 1982)	Angola	Shoemaker, A.H. 1997. The Status of the Leopard, Panthera pardus, in Nature: A country by country analysis	-9.89	16.68
42	Kisama (Quicama) National Park (Horsten, 1982)	Angola	Shoemaker, A.H. 1997. The Status of the Leopard, Panthera pardus, in Nature: A country by country analysis	-9.8	13.73
43	Luando Natural Integral Reserve (Horsten, 1982)	Angola	Shoemaker, A.H. 1997. The Status of the Leopard, Panthera pardus, in Nature: A country by country analysis	-10.6	17
44	Luiana Partial Reserve (Horsten, 1982)	Angola	Shoemaker, A.H. 1997. The Status of the Leopard, Panthera pardus, in Nature: A country by country analysis	-16.52	21.48
45	Mavinga Partial Reserve (Horsten, 1982)	Angola	Shoemaker, A.H. 1997. The Status of the Leopard, Panthera pardus, in Nature: A country by country analysis	-16.15	19.76
46	Mocamedes Partial Reserve (Horsten, 1982)	Angola	Shoemaker, A.H. 1997. The Status of the Leopard, Panthera pardus, in Nature: A country by country analysis	-15.76	12.4
47	Mupa National Park (Horsten, 1982)	Angola	Shoemaker, A.H. 1997. The Status of the Leopard, Panthera pardus, in Nature: A country by country analysis	-15.88	15.5
48	Mussumba, Muata Yambo country, eastern Lunda Province (Mucumba, Lunda Sul, Angola) (Bocage, 1890)	Angola	Hill, J., Carter, T. 1941. The mammals of Angola, Africa. Bulletin of the American Museum of Natural History, Vol. 78, Article 1	-11.1	20.65
49	Peku (Peco)	Angola	Hill, J., Carter, T. 1941. The mammals of Angola, Africa. Bulletin of the American Museum of Natural History, Vol. 78, Article 1	-15.18	16.77
50	Quilengues	Angola	Hill, J., Carter, T. 1941. The mammals of Angola, Africa. Bulletin of the American Museum of Natural History, Vol. 78, Article 1	-14.08	14.08
51	Santa Amaro (near Huambo)	Angola	Hill, J., Carter, T. 1941. The mammals of Angola, Africa. Bulletin of the American Museum of Natural History, Vol. 78, Article 1	-12.72	15.87
52	Vila da Ponte (see also Cubango, Kawanga)	Angola	Hill, J., Carter, T. 1941. The mammals of Angola, Africa. Bulletin of the American Museum of Natural History, Vol. 78, Article 1	-14.42	16.25
53	Serpa Pinto-Mavinga (Menongue) (de Lima, J.)	Angola	Rowland Ward's. 1969. Records of big game, Thirteenth Edition (Africa): 271-274	-14.66	17.69
54	Chitau, Bie	Angola	da Silva, L. G. 2014. Analise da distribuicao especial do melanismo na familia Felidae em funcao de condicionantes ambientais. (Spatial distribution of melanism in the Felidae family in regard of environmental conditions). Thesis: 1-183. Pontificia Universidade Catolica Do Rio Grande Do Sul.	-12.9522	22.6538
55	Chitau, Bie	Angola	da Silva, L. G. 2014. Analise da distribuicao especial do melanismo na familia Felidae em funcao de condicionantes ambientais. (Spatial distribution of melanism in the Felidae family in regard of environmental conditions). Thesis: 1-183. Pontificia Universidade Catolica Do Rio Grande Do Sul.	-12.7876	22.662
56	Benguella, Benguela	Angola	Crawford-Cabral, J., Simoes, A. 1988. Distributional data and notes on Angolan carnivores (Mammalia: Carnivora) II - Larger species. Garcia de Orta, Série de Zoologia 15: 9-20.	-12.59	13.41
57	Bicuar National Park, Huila	Angola	Crawford-Cabral, J., Simoes, A. 1988. Distributional data and notes on Angolan carnivores (Mammalia: Carnivora) II - Larger species. Garcia de Orta, Série de Zoologia 15: 9-20.	-15.33	14.83
58	Bocoio, Benguela	Angola	Crawford-Cabral, J., Simoes, A. 1988. Distributional data and notes on Angolan carnivores (Mammalia: Carnivora) II - Larger species. Garcia de Orta, Série de Zoologia 15: 9-20.	-12.3	14.2
59	Bruco, Namibe	Angola	Crawford-Cabral, J., Simoes, A. 1988. Distributional data and notes on Angolan carnivores (Mammalia: Carnivora) II - Larger species. Garcia de Orta, Série de Zoologia 15: 9-20.	-15.1	13.2
60	Caconda, Huila	Angola	Crawford-Cabral, J., Simoes, A. 1988. Distributional data and notes on Angolan carnivores (Mammalia: Carnivora) II - Larger species. Garcia de Orta, Série de Zoologia 15: 9-20.	-13.74	15.05
61	Cacuio, Cunene	Angola	Crawford-Cabral, J., Simoes, A. 1988. Distributional data and notes on Angolan carnivores (Mammalia: Carnivora) II - Larger species. Garcia de Orta, Série de Zoologia 15: 9-20.
62	Cainde, Namibe	Angola	Crawford-Cabral, J., Simoes, A. 1988. Distributional data and notes on Angolan carnivores (Mammalia: Carnivora) II - Larger species. Garcia de Orta, Série de Zoologia 15: 9-20.	-15.8	13.3
63	Calonda, Lunda Norte	Angola	Crawford-Cabral, J., Simoes, A. 1988. Distributional data and notes on Angolan carnivores (Mammalia: Carnivora) II - Larger species. Garcia de Orta, Série de Zoologia 15: 9-20.	-8.5	20.6
64	Calumbo, Luanda	Angola	Crawford-Cabral, J., Simoes, A. 1988. Distributional data and notes on Angolan carnivores (Mammalia: Carnivora) II - Larger species. Garcia de Orta, Série de Zoologia 15: 9-20.	-9.2	13.4
65	Cambeo and Cueio Rivers junction, Cuando Cubango	Angola	Crawford-Cabral, J., Simoes, A. 1988. Distributional data and notes on Angolan carnivores (Mammalia: Carnivora) II - Larger species. Garcia de Orta, Série de Zoologia 15: 9-20.
66	Cameia National Park, Moxico	Angola	Crawford-Cabral, J., Simoes, A. 1988. Distributional data and notes on Angolan carnivores (Mammalia: Carnivora) II - Larger species. Garcia de Orta, Série de Zoologia 15: 9-20.	-11.9	21.7
67	Capolopopo South, Namibe	Angola	Crawford-Cabral, J., Simoes, A. 1988. Distributional data and notes on Angolan carnivores (Mammalia: Carnivora) II - Larger species. Garcia de Orta, Série de Zoologia 15: 9-20.	-15.9	12.8
68	Capunda Cavilongo e Chicungo entre, Huila	Angola	Crawford-Cabral, J., Simoes, A. 1988. Distributional data and notes on Angolan carnivores (Mammalia: Carnivora) II - Larger species. Garcia de Orta, Série de Zoologia 15: 9-20.	-15	14
69	Caraculo North, Namibe	Angola	Crawford-Cabral, J., Simoes, A. 1988. Distributional data and notes on Angolan carnivores (Mammalia: Carnivora) II - Larger species. Garcia de Orta, Série de Zoologia 15: 9-20.	-15	12.7
70	Cataco entre Chongoroi e Coporolo, Benguela	Angola	Crawford-Cabral, J., Simoes, A. 1988. Distributional data and notes on Angolan carnivores (Mammalia: Carnivora) II - Larger species. Garcia de Orta, Série de Zoologia 15: 9-20.
71	Catequero, Cunene	Angola	Crawford-Cabral, J., Simoes, A. 1988. Distributional data and notes on Angolan carnivores (Mammalia: Carnivora) II - Larger species. Garcia de Orta, Série de Zoologia 15: 9-20.
72	Catete, Bengo	Angola	Crawford-Cabral, J., Simoes, A. 1988. Distributional data and notes on Angolan carnivores (Mammalia: Carnivora) II - Larger species. Garcia de Orta, Série de Zoologia 15: 9-20.	-9.1	13.7
73	Caungula, Lunda Norte	Angola	Crawford-Cabral, J., Simoes, A. 1988. Distributional data and notes on Angolan carnivores (Mammalia: Carnivora) II - Larger species. Garcia de Orta, Série de Zoologia 15: 9-20.	-8.4	19.2
74	Caxiaxia, Lunda Norte	Angola	Crawford-Cabral, J., Simoes, A. 1988. Distributional data and notes on Angolan carnivores (Mammalia: Carnivora) II - Larger species. Garcia de Orta, Série de Zoologia 15: 9-20.
75	Chimporo, Cunene	Angola	Crawford-Cabral, J., Simoes, A. 1988. Distributional data and notes on Angolan carnivores (Mammalia: Carnivora) II - Larger species. Garcia de Orta, Série de Zoologia 15: 9-20.
76	Chitau, Bie	Angola	Crawford-Cabral, J., Simoes, A. 1988. Distributional data and notes on Angolan carnivores (Mammalia: Carnivora) II - Larger species. Garcia de Orta, Série de Zoologia 15: 9-20.	-11.4	17.2
77	Chitenque, 80 km West Mavinga, Cuando Cubango	Angola	Crawford-Cabral, J., Simoes, A. 1988. Distributional data and notes on Angolan carnivores (Mammalia: Carnivora) II - Larger species. Garcia de Orta, Série de Zoologia 15: 9-20.
78	Chorongoi, Benguela	Angola	Crawford-Cabral, J., Simoes, A. 1988. Distributional data and notes on Angolan carnivores (Mammalia: Carnivora) II - Larger species. Garcia de Orta, Série de Zoologia 15: 9-20.
79	Chorongoi, Benguela	Angola	Crawford-Cabral, J., Simoes, A. 1988. Distributional data and notes on Angolan carnivores (Mammalia: Carnivora) II - Larger species. Garcia de Orta, Série de Zoologia 15: 9-20.
80	Coemba, Bie	Angola	Crawford-Cabral, J., Simoes, A. 1988. Distributional data and notes on Angolan carnivores (Mammalia: Carnivora) II - Larger species. Garcia de Orta, Série de Zoologia 15: 9-20.	-12.2	18.1
81	Corta ferro e quelo entre, Zaire	Angola	Crawford-Cabral, J., Simoes, A. 1988. Distributional data and notes on Angolan carnivores (Mammalia: Carnivora) II - Larger species. Garcia de Orta, Série de Zoologia 15: 9-20.
82	Cuaiundo, Cuando Cubango	Angola	Crawford-Cabral, J., Simoes, A. 1988. Distributional data and notes on Angolan carnivores (Mammalia: Carnivora) II - Larger species. Garcia de Orta, Série de Zoologia 15: 9-20.
83	Cuelei River circle 2 Serpa Pinto road South, Cuando Cubango	Angola	Crawford-Cabral, J., Simoes, A. 1988. Distributional data and notes on Angolan carnivores (Mammalia: Carnivora) II - Larger species. Garcia de Orta, Série de Zoologia 15: 9-20.
84	Curoca River, Namibe	Angola	Crawford-Cabral, J., Simoes, A. 1988. Distributional data and notes on Angolan carnivores (Mammalia: Carnivora) II - Larger species. Garcia de Orta, Série de Zoologia 15: 9-20.
85	Damba Cariata, Namibe	Angola	Crawford-Cabral, J., Simoes, A. 1988. Distributional data and notes on Angolan carnivores (Mammalia: Carnivora) II - Larger species. Garcia de Orta, Série de Zoologia 15: 9-20.
86	Dima to Mavinga road near Cunjamba River, Cuando Cubango	Angola	Crawford-Cabral, J., Simoes, A. 1988. Distributional data and notes on Angolan carnivores (Mammalia: Carnivora) II - Larger species. Garcia de Orta, Série de Zoologia 15: 9-20.
87	Dionique River sources, Zaire	Angola	Crawford-Cabral, J., Simoes, A. 1988. Distributional data and notes on Angolan carnivores (Mammalia: Carnivora) II - Larger species. Garcia de Orta, Série de Zoologia 15: 9-20.
88	Ebanga, Benguela	Angola	Crawford-Cabral, J., Simoes, A. 1988. Distributional data and notes on Angolan carnivores (Mammalia: Carnivora) II - Larger species. Garcia de Orta, Série de Zoologia 15: 9-20.	-12.8	14.7
89	Gambos, Huila	Angola	Crawford-Cabral, J., Simoes, A. 1988. Distributional data and notes on Angolan carnivores (Mammalia: Carnivora) II - Larger species. Garcia de Orta, Série de Zoologia 15: 9-20.	-15.9	14.1
90	Hapa North Saiona, Namibe	Angola	Crawford-Cabral, J., Simoes, A. 1988. Distributional data and notes on Angolan carnivores (Mammalia: Carnivora) II - Larger species. Garcia de Orta, Série de Zoologia 15: 9-20.
91	Huila, Huila	Angola	Crawford-Cabral, J., Simoes, A. 1988. Distributional data and notes on Angolan carnivores (Mammalia: Carnivora) II - Larger species. Garcia de Orta, Série de Zoologia 15: 9-20.
92	Iona National Park, circle 1 regaco de Maconde, Cuando Cubango	Angola	Crawford-Cabral, J., Simoes, A. 1988. Distributional data and notes on Angolan carnivores (Mammalia: Carnivora) II - Larger species. Garcia de Orta, Série de Zoologia 15: 9-20.	-16.74	12.26
93	Luanda, Luanda	Angola	Crawford-Cabral, J., Simoes, A. 1988. Distributional data and notes on Angolan carnivores (Mammalia: Carnivora) II - Larger species. Garcia de Orta, Série de Zoologia 15: 9-20.	-8.9	13.3
94	Luando NIR Mulundo, Malanje	Angola	Crawford-Cabral, J., Simoes, A. 1988. Distributional data and notes on Angolan carnivores (Mammalia: Carnivora) II - Larger species. Garcia de Orta, Série de Zoologia 15: 9-20.	-10.6	17
95	Luboma e Cossa, Lunda Norte	Angola	Crawford-Cabral, J., Simoes, A. 1988. Distributional data and notes on Angolan carnivores (Mammalia: Carnivora) II - Larger species. Garcia de Orta, Série de Zoologia 15: 9-20.	-7.9	21.3
96	Luculo River sources, Zaire	Angola	Crawford-Cabral, J., Simoes, A. 1988. Distributional data and notes on Angolan carnivores (Mammalia: Carnivora) II - Larger species. Garcia de Orta, Série de Zoologia 15: 9-20.
97	Luiana Utembo banks, Cuando Cubango	Angola	Crawford-Cabral, J., Simoes, A. 1988. Distributional data and notes on Angolan carnivores (Mammalia: Carnivora) II - Larger species. Garcia de Orta, Série de Zoologia 15: 9-20.	-16.52	21.48
98	Lumboma Reserve, Lunda Norte	Angola	Crawford-Cabral, J., Simoes, A. 1988. Distributional data and notes on Angolan carnivores (Mammalia: Carnivora) II - Larger species. Garcia de Orta, Série de Zoologia 15: 9-20.
99	Mabete lower, Lunda Norte	Angola	Crawford-Cabral, J., Simoes, A. 1988. Distributional data and notes on Angolan carnivores (Mammalia: Carnivora) II - Larger species. Garcia de Orta, Série de Zoologia 15: 9-20.
100	Maludi, Lunda Norte	Angola	Crawford-Cabral, J., Simoes, A. 1988. Distributional data and notes on Angolan carnivores (Mammalia: Carnivora) II - Larger species. Garcia de Orta, Série de Zoologia 15: 9-20.	-8	21.3
101	Maquela do Zombo, Uige	Angola	Crawford-Cabral, J., Simoes, A. 1988. Distributional data and notes on Angolan carnivores (Mammalia: Carnivora) II - Larger species. Garcia de Orta, Série de Zoologia 15: 9-20.	-6.1	15.1
102	Mavinga, Cuando Cubango	Angola	Crawford-Cabral, J., Simoes, A. 1988. Distributional data and notes on Angolan carnivores (Mammalia: Carnivora) II - Larger species. Garcia de Orta, Série de Zoologia 15: 9-20.	-16.15	19.76
103	Montalegre, Cuanza Sul decimal degrees	Angola	Crawford-Cabral, J., Simoes, A. 1988. Distributional data and notes on Angolan carnivores (Mammalia: Carnivora) II - Larger species. Garcia de Orta, Série de Zoologia 15: 9-20.	-8.9	17.1
104	Monte Sagrado dos Mucuisses, Namibe	Angola	Crawford-Cabral, J., Simoes, A. 1988. Distributional data and notes on Angolan carnivores (Mammalia: Carnivora) II - Larger species. Garcia de Orta, Série de Zoologia 15: 9-20.
105	Mpupa Falls, Cuando Cubango	Angola	Crawford-Cabral, J., Simoes, A. 1988. Distributional data and notes on Angolan carnivores (Mammalia: Carnivora) II - Larger species. Garcia de Orta, Série de Zoologia 15: 9-20.	-17.5	20.1
106	Mucope, Cunene	Angola	Crawford-Cabral, J., Simoes, A. 1988. Distributional data and notes on Angolan carnivores (Mammalia: Carnivora) II - Larger species. Garcia de Orta, Série de Zoologia 15: 9-20.	-16.5	14.6
107	Mucungo Region, Namibe	Angola	Crawford-Cabral, J., Simoes, A. 1988. Distributional data and notes on Angolan carnivores (Mammalia: Carnivora) II - Larger species. Garcia de Orta, Série de Zoologia 15: 9-20.	-13.6	18.5
108	Munhino, Namibe	Angola	Crawford-Cabral, J., Simoes, A. 1988. Distributional data and notes on Angolan carnivores (Mammalia: Carnivora) II - Larger species. Garcia de Orta, Série de Zoologia 15: 9-20.
109	Mussende, 18 km North, Cuanza Sul decimal degrees	Angola	Crawford-Cabral, J., Simoes, A. 1988. Distributional data and notes on Angolan carnivores (Mammalia: Carnivora) II - Larger species. Garcia de Orta, Série de Zoologia 15: 9-20.	-10	16
110	Mutenque e Luancundo Rivers entre South Mavinga, Cuando Cubango	Angola	Crawford-Cabral, J., Simoes, A. 1988. Distributional data and notes on Angolan carnivores (Mammalia: Carnivora) II - Larger species. Garcia de Orta, Série de Zoologia 15: 9-20.
111	Peku e Vulumba, Cunene	Angola	Crawford-Cabral, J., Simoes, A. 1988. Distributional data and notes on Angolan carnivores (Mammalia: Carnivora) II - Larger species. Garcia de Orta, Série de Zoologia 15: 9-20.	-15.18	16.77
112	Puege, Lunda Sul	Angola	Crawford-Cabral, J., Simoes, A. 1988. Distributional data and notes on Angolan carnivores (Mammalia: Carnivora) II - Larger species. Garcia de Orta, Série de Zoologia 15: 9-20.	-9	21.5
113	Quebo River, Cuando Cubango	Angola	Crawford-Cabral, J., Simoes, A. 1988. Distributional data and notes on Angolan carnivores (Mammalia: Carnivora) II - Larger species. Garcia de Orta, Série de Zoologia 15: 9-20.
114	Quicama National Park, Bengo	Angola	Crawford-Cabral, J., Simoes, A. 1988. Distributional data and notes on Angolan carnivores (Mammalia: Carnivora) II - Larger species. Garcia de Orta, Série de Zoologia 15: 9-20.	-9.8	13.6
115	Quicama National Park, Southeast Cabo Ledo, Bengo	Angola	Crawford-Cabral, J., Simoes, A. 1988. Distributional data and notes on Angolan carnivores (Mammalia: Carnivora) II - Larger species. Garcia de Orta, Série de Zoologia 15: 9-20.	-9.7	13.2
116	Quillengues, Huila	Angola	Crawford-Cabral, J., Simoes, A. 1988. Distributional data and notes on Angolan carnivores (Mammalia: Carnivora) II - Larger species. Garcia de Orta, Série de Zoologia 15: 9-20.	-14.08	14.08
117	Quiteve e Sequendiva entre, Cunene	Angola	Crawford-Cabral, J., Simoes, A. 1988. Distributional data and notes on Angolan carnivores (Mammalia: Carnivora) II - Larger species. Garcia de Orta, Série de Zoologia 15: 9-20.	-15.9	15.2
118	Rio Mbale, Huila	Angola	Crawford-Cabral, J., Simoes, A. 1988. Distributional data and notes on Angolan carnivores (Mammalia: Carnivora) II - Larger species. Garcia de Orta, Série de Zoologia 15: 9-20.
119	Rio Nhoca e Chitado, Lunda Norte	Angola	Crawford-Cabral, J., Simoes, A. 1988. Distributional data and notes on Angolan carnivores (Mammalia: Carnivora) II - Larger species. Garcia de Orta, Série de Zoologia 15: 9-20.
120	Santo Maaro, Huambo	Angola	Crawford-Cabral, J., Simoes, A. 1988. Distributional data and notes on Angolan carnivores (Mammalia: Carnivora) II - Larger species. Garcia de Orta, Série de Zoologia 15: 9-20.
121	Silva Porto, Bie	Angola	Crawford-Cabral, J., Simoes, A. 1988. Distributional data and notes on Angolan carnivores (Mammalia: Carnivora) II - Larger species. Garcia de Orta, Série de Zoologia 15: 9-20.	-12.4	16.9
122	St. Cruz Mavinga, Cuando Cubango	Angola	Crawford-Cabral, J., Simoes, A. 1988. Distributional data and notes on Angolan carnivores (Mammalia: Carnivora) II - Larger species. Garcia de Orta, Série de Zoologia 15: 9-20.
123	Tabi East, Bengo	Angola	Crawford-Cabral, J., Simoes, A. 1988. Distributional data and notes on Angolan carnivores (Mammalia: Carnivora) II - Larger species. Garcia de Orta, Série de Zoologia 15: 9-20.
124	Vila da Ponte, Huila	Angola	Crawford-Cabral, J., Simoes, A. 1988. Distributional data and notes on Angolan carnivores (Mammalia: Carnivora) II - Larger species. Garcia de Orta, Série de Zoologia 15: 9-20.	-14.42	16.25
125	Zenza do Itombe, Bengo	Angola	Crawford-Cabral, J., Simoes, A. 1988. Distributional data and notes on Angolan carnivores (Mammalia: Carnivora) II - Larger species. Garcia de Orta, Série de Zoologia 15: 9-20.	-9.3	14.2
126	Foret Classée de Wari-Maro	Benin	Sayer, J., Green, A. 1984. The distribution and status of large mammals in Benin. Mammal Review, Vol. 14, No. 1, 37-50	9	2.25
127	Monts Kouffé	Benin	Sayer, J., Green, A. 1984. The distribution and status of large mammals in Benin. Mammal Review, Vol. 14, No. 1, 37-50	8.7	2.08
128	Pendjari Biosphere Reserve (WAP complex - W-Arli-Pendjari ecosystem)	Benin	Sayer, J., Green, A. 1984. The distribution and status of large mammals in Benin. Mammal Review, Vol. 14, No. 1, 37-50	11.03	1.35
129	Pendjari Biosphere Reserve (WAP complex - W-Arli-Pendjari ecosystem)	Benin	Sogbohossou, E. IUCN/SSC Cat Specialist Group member, University of Abomey-Calavi, Benin, pers. comm. via e-mail on October 14 2009	11.03	1.35
130	Pendjari Biosphere Reserve (WAP complex - W-Arli-Pendjari ecosystem)	Benin	Di Silvestre, I. IUCN/SSC Cat Specialist Group member, ECOPAS Programme, Niamey, Niger, pers. comm. via e-mail on October 16 2009	11.03	1.35
131	Pendjari Biosphere Reserve (WAP complex - W-Arli-Pendjari ecosystem)	Benin	Di Silvestre I., Sinsin B., Daouda I., Kpera N. 2003. Etude sur les espèces animales menacées d’extinction des Aires Protégées (Parcs Nationaux et Zones Cynégétiques) du Bénin. Rapport final. PCGPN/CENAGREF, Cotonou, Benin	11.03	1.35
132	Pendjari Biosphere Reserve (WAP complex - W-Arli-Pendjari ecosystem)	Benin	Tehou, C. IUCN/SSC Cat Specialist Group member, Chef service Ecologie du Parc National de la Pendjari au Centre National de Gestion des Réserve de Faune, Benin, pers. comm. via e-mail on October 13 2009	11.03	1.35
133	Pendjari Biosphere Reserve (WAP complex - W-Arli-Pendjari ecosystem)	Benin	Berzins, R., Claro, F., Akpona, A. H., Alfa Gambari Imorou, S. 2007. Conservation du guépard et développement durable dans les aires protégées du nord Bénin. Mission d'enquête auprès des villageois et des agents d'aires protégées(16/12/2005-26/02/2006). Report: 1-57. Paris, Société Zoologique de Paris.	11.03	1.35
134	Pendjari hunting zone (Martin and de Meulenaer, 1988)	Benin	Shoemaker, A.H. 1997. The Status of the Leopard, Panthera pardus, in Nature: A country by country analysis	11.03	1.35
135	Pendjari hunting zone (Sayer & Green, 1984)	Benin	Martin, R., de Meulenaer, T. 1988. Survey of the status of the leopard Panthera pardus in sub-Saharan Africa. CITES, Geneva, Switzerland	11.03	1.35
136	Trois Rivieres forest (Martin and de Meulenaer, 1988)	Benin	Shoemaker, A.H. 1997. The Status of the Leopard, Panthera pardus, in Nature: A country by country analysis	10.55	3.24
137	Trois Rivieres forest (Sayer & Green, 1984)	Benin	Martin, R., de Meulenaer, T. 1988. Survey of the status of the leopard Panthera pardus in sub-Saharan Africa. CITES, Geneva, Switzerland	10.55	3.24
138	W National Park (Martin and de Meulenaer, 1988)	Benin	Shoemaker, A.H. 1997. The Status of the Leopard, Panthera pardus, in Nature: A country by country analysis	11.85	2.69
139	W National Park (Parc Regional W; WAP complex - W-Arli-Pendjari ecosystem)	Benin	Tehou, C. IUCN/SSC Cat Specialist Group member, Chef service Ecologie du Parc National de la Pendjari au Centre National de Gestion des Réserve de Faune, Benin, pers. comm. via e-mail on October 13 2009	11.85	2.69
140	W National Park (Parc Regional W; WAP complex - W-Arli-Pendjari ecosystem)	Benin	Sogbohossou, E. IUCN/SSC Cat Specialist Group member, University of Abomey-Calavi, Benin, pers. comm. via e-mail on October 14 2009	11.85	2.69
141	W National Park (Parc Regional W; WAP complex - W-Arli-Pendjari ecosystem)	Benin	Sayer, J., Green, A. 1984. The distribution and status of large mammals in Benin. Mammal Review, Vol. 14, No. 1, 37-50	11.85	2.69
142	W National Park (Parc Regional W; WAP complex - W-Arli-Pendjari ecosystem)	Benin	Di Silvestre, I., Sinsin, B., Daouda, I., Kpera, N. 2003. Etude sur les espèces animales menacées d’extinction des Aires Protégées (Parcs Nationaux et Zones Cynégétiques) du Bénin. Rapport final. PCGPN/CENAGREF, Cotonou, Benin	11.85	2.69
143	W National Park (Parc Regional W; WAP complex - W-Arli-Pendjari ecosystem)	Benin	Berzins, R., Claro, F., Akpona, A. H., Alfa Gambari Imorou, S. 2007. Conservation du guépard et développement durable dans les aires protégées du nord Bénin. Mission d'enquête auprès des villageois et des agents d'aires protégées(16/12/2005-26/02/2006). Report: 1-57. Paris, Société Zoologique de Paris.	11.85	2.69
144	W National Park (Parc Regional W; WAP complex - W-Arli-Pendjari ecosystem) (Lamarque, 2004)	Benin	Pellerin, M., Abdoulyae, M., Mohamed, Y., Huguet, N. 2009. Inventaire preliminaire de la faune de la reserve villageoise de Faune Rapidalibori. Rapport de mission, La Fondation Internationale pour la Gestion de la Faune (Fondation IGF), Paris / ONG ED /	11.85	2.69
145	W National Park (Sayer & Green, 1984)	Benin	Martin, R., de Meulenaer, T. 1988. Survey of the status of the leopard Panthera pardus in sub-Saharan Africa. CITES, Geneva, Switzerland	11.85	2.69
146	Central Kalahari Game Reserve	Botswana	Teer, J., Swank, W. 1977. Status of the leopard in Africa south of the Sahara. Report for the Office of Endangered Species, US Fish and Wildlife Service, Washington, DC, USA	-21.96	23.76
147	Central Kalahari Game Reserve	Botswana	Nowell, K., Jackson, P. (eds.). 1996. Wild cats. Status survey and conservation action plan. IUCN/SSC Cat Specialist Group, Gland, Switzerland	-21.96	23.76
148	Central Kalahari Game Reserve	Botswana	Cillié, B. 1997. Die Soogdier-Gids van Suider-Afrika. Briza Publikasies, Pretoria, South Africa	-21.96	23.76
149	Central Kalahari Game Reserve (Stuart and Wilson, 1988)	Botswana	Shoemaker, A.H. 1997. The Status of the Leopard, Panthera pardus, in Nature: A country by country analysis	-21.96	23.76
150	Central Kalahari Game Reserve	Botswana	Osofsky, S. et al. 1996. Feline lentivirus and feline oncovirus status of free-ranging lions (Panthera leo), leopards (Panthera pardus), and cheetahs (Acinonyx jubatus) in Botswana: A regional perspective. Journal of Zoo and Wildlife Medicine 27(4): 453	-21.33	24.3
151	Central Kalahari Game Reserve	Botswana	Gerngross, G., Gerngross, M. personal observation, January 2007	-21.33	24.3
152	Chobe National Park	Botswana	Smithers, R. 1971. The mammals of Botswana. Museum Memoir of the National Museums and Monuments of Rhodesia, No. 4, 1-340	-18.78	24.71
153	Chobe National Park	Botswana	Cillié, B. 1997. Die Soogdier-Gids van Suider-Afrika. Briza Publikasies, Pretoria, South Africa	-18.78	24.71
154	Chobe National Park (E. Matenge, pers. comm.)	Botswana	Teer, J., Swank, W. 1977. Status of the leopard in Africa south of the Sahara. Report for the Office of Endangered Species, US Fish and Wildlife Service, Washington, DC, USA	-18.78	24.71
155	Chobe National Park (Stuart and Wilson, 1988)	Botswana	Shoemaker, A.H. 1997. The Status of the Leopard, Panthera pardus, in Nature: A country by country analysis	-18.78	24.71
156	Chobe National Park / Chobe Forest Reserve (Spinnage, pers. comm.)	Botswana	Shoemaker, A.H. 1997. The Status of the Leopard, Panthera pardus, in Nature: A country by country analysis	-18.78	24.71
157	Chobe National Park	Botswana	Osofsky, S. et al. 1996. Feline lentivirus and feline oncovirus status of free-ranging lions (Panthera leo), leopards (Panthera pardus), and cheetahs (Acinonyx jubatus) in Botswana: A regional perspective. Journal of Zoo and Wildlife Medicine 27(4): 453	-18.43	25.03
158	Chobe National Park	Botswana	Osofsky, S. et al. 1996. Feline lentivirus and feline oncovirus status of free-ranging lions (Panthera leo), leopards (Panthera pardus), and cheetahs (Acinonyx jubatus) in Botswana: A regional perspective. Journal of Zoo and Wildlife Medicine 27(4): 453	-18.59	23.99
159	CH/12 Wildlife Utilisation WMA	Botswana	Osofsky, S. et al. 1996. Feline lentivirus and feline oncovirus status of free-ranging lions (Panthera leo), leopards (Panthera pardus), and cheetahs (Acinonyx jubatus) in Botswana: A regional perspective. Journal of Zoo and Wildlife Medicine 27(4): 453	-19.31	25.39
160	Dithopo wildlife stations, south of Khutse Game Reserve, Kweneng District	Botswana	Schiess-Meier, M., Ramsauer, M., Gabanapelo, T., König, B. 2007. Livestock predation – insight from problem animal control registers in Botwsana. Journal of Wildlife Management, Vol. 71 (4): 1267-74	-23.82	24.25
161	Dutlwe wildlife stations, south of Khutse Game Reserve, Kweneng District	Botswana	Schiess-Meier, M., Ramsauer, M., Gabanapelo, T., König, B. 2007. Livestock predation – insight from problem animal control registers in Botwsana. Journal of Wildlife Management, Vol. 71 (4): 1267-74	-23.98	23.9
162	Jackie's Pan area, Kalahari	Botswana	Martin, R., de Meulenaer, T. 1988. Survey of the status of the leopard Panthera pardus in sub-Saharan Africa. CITES, Geneva, Switzerland	-24.68	22.28
163	Kasane Forest Reserve (Spinnage, pers. comm.)	Botswana	Shoemaker, A.H. 1997. The Status of the Leopard, Panthera pardus, in Nature: A country by country analysis	-18.07	25.22
164	Kazuma Forest Reserve (Spinnage, pers. comm.)	Botswana	Shoemaker, A.H. 1997. The Status of the Leopard, Panthera pardus, in Nature: A country by country analysis	-18.44	25.46
165	Kgalagadi Transfrontier Park	Botswana	Cillié, B. 1997. Die Soogdier-Gids van Suider-Afrika. Briza Publikasies, Pretoria, South Africa	-25.18	21.19
166	Kgalagadi Transfrontier Park	Botswana	Bothma, J., Bothma, M. 2006. Activity patterns in southern Kalahari leopards. African Zoology 41(1):150-2	-25.18	21.19
167	Kgalagadi Transfrontier Park (Gemsbok National Park)	Botswana	Teer, J., Swank, W. 1977. Status of the leopard in Africa south of the Sahara. Report for the Office of Endangered Species, US Fish and Wildlife Service, Washington, DC, USA	-25.18	21.19
168	Kgalagadi Transfrontier Park (Gemsbok National Park)	Botswana	Nowell, K., Jackson, P. (eds.). 1996. Wild cats. Status survey and conservation action plan. IUCN/SSC Cat Specialist Group, Gland, Switzerland	-25.18	21.19
169	Kgalagadi Transfrontier Park (Gemsbok National Park) (Stuart and Wilson, 1988)	Botswana	Shoemaker, A.H. 1997. The Status of the Leopard, Panthera pardus, in Nature: A country by country analysis	-25.18	21.19
170	Khutse (Coetzee) Game Reserve	Botswana	Teer, J., Swank, W. 1977. Status of the leopard in Africa south of the Sahara. Report for the Office of Endangered Species, US Fish and Wildlife Service, Washington, DC, USA	-23.57	24.24
171	Khutse Game Reserve	Botswana	Jackson, P. (Ed.) 1995. Man strangles leopard. In: IUCN Cat Specialist Group newsletter Cat News, No. 23, Autumn 1995	-23.57	24.24
172	Khutse Game Reserve	Botswana	Cillié, B. 1997. Die Soogdier-Gids van Suider-Afrika. Briza Publikasies, Pretoria, South Africa	-23.57	24.24
173	Khutse Game Reserve	Botswana	Schiess-Meier, M., Mills, D., Weilenmann, M. 2007. Human-predator conflict and livestock protection methods in Botswana. Felid Biology and Conservation Conference, University of Oxford, 17-20 September 2007	-23.57	24.24
174	Khutse wildlife stations, south of Khutse Game Reserve, Kweneng District	Botswana	Schiess-Meier, M., Ramsauer, M., Gabanapelo, T., König, B. 2007. Livestock predation – insight from problem animal control registers in Botwsana. Journal of Wildlife Management, Vol. 71 (4): 1267-74	-23.57	24.24
175	Kweneng District farmland	Botswana	Schiess-Meier, M., Mills, D., Weilenmann, M. 2007. Human-predator conflict and livestock protection methods in Botswana. Felid Biology and Conservation Conference, University of Oxford, 17-20 September 2007	-24	25
176	Maikaelelo Forest Reserve (Spinnage, pers. comm.)	Botswana	Shoemaker, A.H. 1997. The Status of the Leopard, Panthera pardus, in Nature: A country by country analysis	-18.54	25.08
177	Makgadikgadi Pans Game Reserve (Spinnage, pers. comm.)	Botswana	Cillié, B. 1997. Die Soogdier-Gids van Suider-Afrika. Briza Publikasies, Pretoria, South Africa	-20.63	24.81
178	Makgadikgadi Pans Game Reserve (Spinnage, pers. comm.)	Botswana	Shoemaker, A.H. 1997. The Status of the Leopard, Panthera pardus, in Nature: A country by country analysis	-20.63	24.81
179	Molepolole wildlife stations, south of Khutse Game Reserve, Kweneng District	Botswana	Schiess-Meier, M., Ramsauer, M., Gabanapelo, T., König, B. 2007. Livestock predation – insight from problem animal control registers in Botwsana. Journal of Wildlife Management, Vol. 71 (4): 1267-74	-24.41	25.52
180	Mombo, Okavango Delta	Botswana	Joubert, D., Joubert, B. 2006. Eye of the leopard. National Geographic movie, 2006 / www.natgeowild.co.uk/programmes/eye-of-the-leopard / Download 2006	-19.22	23.03
181	Mombo, Okavango Delta	Botswana	Joubert, D. 2007. Lessons of the hunt. National Geographic, Vol. 211, No. 4, April 2007, pp. 142	-19.22	23.03
182	Moremi Game Reserve	Botswana	Teer, J., Swank, W. 1977. Status of the leopard in Africa south of the Sahara. Report for the Office of Endangered Species, US Fish and Wildlife Service, Washington, DC, USA	-19.3	23.57
183	Moremi Game Reserve	Botswana	Cillié, B. 1997. Die Soogdier-Gids van Suider-Afrika. Briza Publikasies, Pretoria, South Africa	-19.3	23.57
184	Moremi Game Reserve	Botswana	Jackman, B. 2001. Cat watching. BBC Wildlife Magazine Travel Supplement, February 2001	-19.3	23.57
185	Moremi Game Reserve (Stuart and Wilson, 1988)	Botswana	Shoemaker, A.H. 1997. The Status of the Leopard, Panthera pardus, in Nature: A country by country analysis	-19.3	23.57
186	Moremi Wildlife Reserve	Botswana	Osofsky, S. et al. 1996. Feline lentivirus and feline oncovirus status of free-ranging lions (Panthera leo), leopards (Panthera pardus), and cheetahs (Acinonyx jubatus) in Botswana: A regional perspective. Journal of Zoo and Wildlife Medicine 27(4): 453	-19.57	23.59
187	Moremi Wildlife Reserve	Botswana	Osofsky, S. et al. 1996. Feline lentivirus and feline oncovirus status of free-ranging lions (Panthera leo), leopards (Panthera pardus), and cheetahs (Acinonyx jubatus) in Botswana: A regional perspective. Journal of Zoo and Wildlife Medicine 27(4): 453	-19.65	23.38
188	Moremi Wildlife Reserve, between the Boro River and the lower end of Chief's Island	Botswana	Busse, C. 1980. Leopard and lion predation upon Chacma baboons living in the Moremi Wildlife Reserve. Botswana Notes and Records, Volume 12, pages 15-21, 1980	-19.65	23.38
189	Moremi Wildlife Reserve, between Xigera Camp and Chief's Island	Botswana	Kohlmeier, H., Wolf, I. personal observation, 24 September 2011	-19.358	22.831
190	Okavango Delta, Chitabe Camp	Botswana	Gerngross, P. personal observation, October 2004	-19.65	23.38
191	Northern Tuli Game Reserve	Botswana	Cillié, B. 1997. Die Soogdier-Gids van Suider-Afrika. Briza Publikasies, Pretoria, South Africa	-22.16	29.15
192	Northern Tuli Game Reserve	Botswana	Steyn, V., Funston, P. 2006. A case of cannibalism in leopards. South African Journal of Wildlife Research, 36 (2): 189-90	-22.16	29.15
193	Northern Tuli Game Reserve	Botswana	Steyn, V., Funston, P. 2009. Land-use and socio-spatial organization of female leopards in a semi-arid wooded savanna, Botswana. South African Journal of Wildlife Research 39(2): 126-132	-22.16	29.15
194	north of Ghanzi	Botswana	Osofsky, S. et al. 1996. Feline lentivirus and feline oncovirus status of free-ranging lions (Panthera leo), leopards (Panthera pardus), and cheetahs (Acinonyx jubatus) in Botswana: A regional perspective. Journal of Zoo and Wildlife Medicine 27(4): 453	-21.36	21.84
195	north of Ukwi	Botswana	Osofsky, S. et al. 1996. Feline lentivirus and feline oncovirus status of free-ranging lions (Panthera leo), leopards (Panthera pardus), and cheetahs (Acinonyx jubatus) in Botswana: A regional perspective. Journal of Zoo and Wildlife Medicine 27(4): 453	-23.47	20.48
196	Nxai Pan National Park	Botswana	Cillié, B. 1997. Die Soogdier-Gids van Suider-Afrika. Briza Publikasies, Pretoria, South Africa	-20.1	24.81
197	Nxai Pan National Park	Botswana	Hunter, L. 2001. The future of Africa's magnificent cats. Africa Geographic, June 2001: 46-57	-20.1	24.81
198	Nxai Pan National Park (Stuart and Wilson, 1988).	Botswana	Shoemaker, A.H. 1997. The Status of the Leopard, Panthera pardus, in Nature: A country by country analysis	-20.1	24.81
199	west of Nxai Pan National Park	Botswana	Osofsky, S. et al. 1996. Feline lentivirus and feline oncovirus status of free-ranging lions (Panthera leo), leopards (Panthera pardus), and cheetahs (Acinonyx jubatus) in Botswana: A regional perspective. Journal of Zoo and Wildlife Medicine 27(4): 453	-19.75	24.37
200	Okavango Delta	Botswana	Osofsky, S. et al. 1996. Feline lentivirus and feline oncovirus status of free-ranging lions (Panthera leo), leopards (Panthera pardus), and cheetahs (Acinonyx jubatus) in Botswana: A regional perspective. Journal of Zoo and Wildlife Medicine 27(4): 453	-19.45	22.46
201	Okavango Delta	Botswana	Osofsky, S. et al. 1996. Feline lentivirus and feline oncovirus status of free-ranging lions (Panthera leo), leopards (Panthera pardus), and cheetahs (Acinonyx jubatus) in Botswana: A regional perspective. Journal of Zoo and Wildlife Medicine 27(4): 453	-18.87	22.39
202	Sankuyo hunting concession (NG34)	Botswana	Anonymous. 2007. Botswana: Hunter suspended after collared leopard killed, The Voice, Francistown, Botswana, 7 July 2007	-19.42	23.85
203	south of Machaneng	Botswana	Osofsky, S. et al. 1996. Feline lentivirus and feline oncovirus status of free-ranging lions (Panthera leo), leopards (Panthera pardus), and cheetahs (Acinonyx jubatus) in Botswana: A regional perspective. Journal of Zoo and Wildlife Medicine 27(4): 453	-23.24	27.5
204	west of Gaborone	Botswana	Osofsky, S. et al. 1996. Feline lentivirus and feline oncovirus status of free-ranging lions (Panthera leo), leopards (Panthera pardus), and cheetahs (Acinonyx jubatus) in Botswana: A regional perspective. Journal of Zoo and Wildlife Medicine 27(4): 453	-24.67	25.76
205	west of Kang	Botswana	Osofsky, S. et al. 1996. Feline lentivirus and feline oncovirus status of free-ranging lions (Panthera leo), leopards (Panthera pardus), and cheetahs (Acinonyx jubatus) in Botswana: A regional perspective. Journal of Zoo and Wildlife Medicine 27(4): 453	-23.78	22.4
206	west of Mathathane	Botswana	Osofsky, S. et al. 1996. Feline lentivirus and feline oncovirus status of free-ranging lions (Panthera leo), leopards (Panthera pardus), and cheetahs (Acinonyx jubatus) in Botswana: A regional perspective. Journal of Zoo and Wildlife Medicine 27(4): 453	-22.23	28.64
207	northwest of Maun	Botswana	Osofsky, S. et al. 1996. Feline lentivirus and feline oncovirus status of free-ranging lions (Panthera leo), leopards (Panthera pardus), and cheetahs (Acinonyx jubatus) in Botswana: A regional perspective. Journal of Zoo and Wildlife Medicine 27(4): 453	-19.74	23.1
208	west of Maun	Botswana	Gusset, M., Swarner, M., Mponwanek, L., Keletiele, K., McNutt, J. 2009. Human–wildlife conflict in northern Botswana: livestock predation by endangered African wild dog Lycaon pictus and other carnivores. Oryx 43 (1): 67-72	-20.01	23.18
209	Chobe National Park, Savute Safari Lodge	Botswana	Gerngross, P. personal observation, October 2004	-18.589	24.111
210	Kgalagadi Transfrontier Park, Mabuasehube	Botswana	Funston, P., Frank, L., Stephens, T., Davidson, Z., Loveridge, A., Macdonald, D., Durant, S., Packer, C., Mosser, A., Ferreira, S. 2010. Substrate and species constraints on the use of track incidences to estimate African large carnivore abundance. Journ	-25.146	22.005
211	Mabuasehube Game Reserve	Botswana	Cillié, B. 1997. Die Soogdier-Gids van Suider-Afrika. Briza Publikasies, Pretoria, South Africa	-25.146	22.005
212	Bosobogolo Pan	Botswana	Smithers, R. 1971. The mammals of Botswana. Museum Memoir of the National Museums and Monuments of Rhodesia, No. 4, 1-340	-25.23	22.05
213	Francistown	Botswana	Smithers, R. 1971. The mammals of Botswana. Museum Memoir of the National Museums and Monuments of Rhodesia, No. 4, 1-340	-21.17	27.5
214	Gubatsa Hills (Savuti)	Botswana	Smithers, R. 1971. The mammals of Botswana. Museum Memoir of the National Museums and Monuments of Rhodesia, No. 4, 1-340	-18.57	24.067
215	Savuti	Botswana	Smithers, R. 1971. The mammals of Botswana. Museum Memoir of the National Museums and Monuments of Rhodesia, No. 4, 1-340	-18.57	24.067
216	Hendrick's Pan	Botswana	Smithers, R. 1971. The mammals of Botswana. Museum Memoir of the National Museums and Monuments of Rhodesia, No. 4, 1-340	-19.025	25.9
217	Kanyu Flats	Botswana	Smithers, R. 1971. The mammals of Botswana. Museum Memoir of the National Museums and Monuments of Rhodesia, No. 4, 1-340	-20.08	24.65
218	Khuis	Botswana	Smithers, R. 1971. The mammals of Botswana. Museum Memoir of the National Museums and Monuments of Rhodesia, No. 4, 1-340	-26.66	21.83
219	Makalamabedi	Botswana	Smithers, R. 1971. The mammals of Botswana. Museum Memoir of the National Museums and Monuments of Rhodesia, No. 4, 1-340	-20.33	23.83
220	Okavango delta	Botswana	Smithers, R. 1971. The mammals of Botswana. Museum Memoir of the National Museums and Monuments of Rhodesia, No. 4, 1-340	-19.33	22.87
221	Pandamatenga	Botswana	Smithers, R. 1971. The mammals of Botswana. Museum Memoir of the National Museums and Monuments of Rhodesia, No. 4, 1-340	-18.6	25.6
222	Tamafupi	Botswana	Smithers, R. 1971. The mammals of Botswana. Museum Memoir of the National Museums and Monuments of Rhodesia, No. 4, 1-340	-21.26	26.18
223	Tshane	Botswana	Smithers, R. 1971. The mammals of Botswana. Museum Memoir of the National Museums and Monuments of Rhodesia, No. 4, 1-340	-24.017	21.87
224	Kgalagadi Transfrontier Park, Sesatswe	Botswana	Funston, P., Frank, L., Stephens, T., Davidson, Z., Loveridge, A., Macdonald, D., Durant, S., Packer, C., Mosser, A., Ferreira, S. 2010. Substrate and species constraints on the use of track incidences to estimate African large carnivore abundance. Journ	-24.545	20.818
225	Kgalagadi Transfrontier Park, Mosimane	Botswana	Funston, P., Frank, L., Stephens, T., Davidson, Z., Loveridge, A., Macdonald, D., Durant, S., Packer, C., Mosser, A., Ferreira, S. 2010. Substrate and species constraints on the use of track incidences to estimate African large carnivore abundance. Journ	-25.129	21.41
226	Moremi Game Reserve	Botswana	Smithers, R. 1971. The mammals of Botswana. Museum Memoir of the National Museums and Monuments of Rhodesia, No. 4, 1-340	-19.4	23
227	Ghanzi District	Botswana	Boast, L., Houser, A. 2012. Density of large predators on commercial farmland in Ghanzi, Botswana. South African Journal of Wildlife Research 42(2): 138-143.	-21.7	21.7
228	Central Kalahari Reserve	Botswana	da Silva, L. G. 2014. Analise da distribuicao especial do melanismo na familia Felidae em funcao de condicionantes ambientais. (Spatial distribution of melanism in the Felidae family in regard of environmental conditions). Thesis: 1-183. Pontificia Universidade Catolica Do Rio Grande Do Sul.	-23.1392	24.178
229	Central Kalahari Reserve	Botswana	da Silva, L. G. 2014. Analise da distribuicao especial do melanismo na familia Felidae em funcao de condicionantes ambientais. (Spatial distribution of melanism in the Felidae family in regard of environmental conditions). Thesis: 1-183. Pontificia Universidade Catolica Do Rio Grande Do Sul.	-23.1096	24.0939
230	Central Kalahari Reserve	Botswana	da Silva, L. G. 2014. Analise da distribuicao especial do melanismo na familia Felidae em funcao de condicionantes ambientais. (Spatial distribution of melanism in the Felidae family in regard of environmental conditions). Thesis: 1-183. Pontificia Universidade Catolica Do Rio Grande Do Sul.	-22.1384	23.7266
231	Central Kalahari Reserve	Botswana	da Silva, L. G. 2014. Analise da distribuicao especial do melanismo na familia Felidae em funcao de condicionantes ambientais. (Spatial distribution of melanism in the Felidae family in regard of environmental conditions). Thesis: 1-183. Pontificia Universidade Catolica Do Rio Grande Do Sul.	-21.7793	23.2238
232	Central Kalahari Reserve	Botswana	da Silva, L. G. 2014. Analise da distribuicao especial do melanismo na familia Felidae em funcao de condicionantes ambientais. (Spatial distribution of melanism in the Felidae family in regard of environmental conditions). Thesis: 1-183. Pontificia Universidade Catolica Do Rio Grande Do Sul.	-21.527	24.1481
233	Central Kalahari Reserve	Botswana	da Silva, L. G. 2014. Analise da distribuicao especial do melanismo na familia Felidae em funcao de condicionantes ambientais. (Spatial distribution of melanism in the Felidae family in regard of environmental conditions). Thesis: 1-183. Pontificia Universidade Catolica Do Rio Grande Do Sul.	-21.2204	23.3095
234	Chobe National Park	Botswana	da Silva, L. G. 2014. Analise da distribuicao especial do melanismo na familia Felidae em funcao de condicionantes ambientais. (Spatial distribution of melanism in the Felidae family in regard of environmental conditions). Thesis: 1-183. Pontificia Universidade Catolica Do Rio Grande Do Sul.	-18.834	24.1883
235	Chobe National Park	Botswana	da Silva, L. G. 2014. Analise da distribuicao especial do melanismo na familia Felidae em funcao de condicionantes ambientais. (Spatial distribution of melanism in the Felidae family in regard of environmental conditions). Thesis: 1-183. Pontificia Universidade Catolica Do Rio Grande Do Sul.	-18.5234	24.4231
236	Chobe National Park	Botswana	da Silva, L. G. 2014. Analise da distribuicao especial do melanismo na familia Felidae em funcao de condicionantes ambientais. (Spatial distribution of melanism in the Felidae family in regard of environmental conditions). Thesis: 1-183. Pontificia Universidade Catolica Do Rio Grande Do Sul.	-18.2749	24.4725
237	Ghanzi	Botswana	da Silva, L. G. 2014. Analise da distribuicao especial do melanismo na familia Felidae em funcao de condicionantes ambientais. (Spatial distribution of melanism in the Felidae family in regard of environmental conditions). Thesis: 1-183. Pontificia Universidade Catolica Do Rio Grande Do Sul.	-21.5383	21.5976
238	Kgalagadi Transfrontier Park	Botswana	da Silva, L. G. 2014. Analise da distribuicao especial do melanismo na familia Felidae em funcao de condicionantes ambientais. (Spatial distribution of melanism in the Felidae family in regard of environmental conditions). Thesis: 1-183. Pontificia Universidade Catolica Do Rio Grande Do Sul.	-25.5575	20.7679
239	Kgalagadi Transfrontier Park	Botswana	da Silva, L. G. 2014. Analise da distribuicao especial do melanismo na familia Felidae em funcao de condicionantes ambientais. (Spatial distribution of melanism in the Felidae family in regard of environmental conditions). Thesis: 1-183. Pontificia Universidade Catolica Do Rio Grande Do Sul.	-24.9999	21.1966
240	Kgalagadi Transfrontier Park	Botswana	da Silva, L. G. 2014. Analise da distribuicao especial do melanismo na familia Felidae em funcao de condicionantes ambientais. (Spatial distribution of melanism in the Felidae family in regard of environmental conditions). Thesis: 1-183. Pontificia Universidade Catolica Do Rio Grande Do Sul.	-24.5926	20.3313
241	Kgalagadi Transfrontier Park	Botswana	da Silva, L. G. 2014. Analise da distribuicao especial do melanismo na familia Felidae em funcao de condicionantes ambientais. (Spatial distribution of melanism in the Felidae family in regard of environmental conditions). Thesis: 1-183. Pontificia Universidade Catolica Do Rio Grande Do Sul.	-24.5773	20.3227
242	Okavango Delta	Botswana	da Silva, L. G. 2014. Analise da distribuicao especial do melanismo na familia Felidae em funcao de condicionantes ambientais. (Spatial distribution of melanism in the Felidae family in regard of environmental conditions). Thesis: 1-183. Pontificia Universidade Catolica Do Rio Grande Do Sul.	-18.3912	23.2474
243	Tsao	Botswana	da Silva, L. G. 2014. Analise da distribuicao especial do melanismo na familia Felidae em funcao de condicionantes ambientais. (Spatial distribution of melanism in the Felidae family in regard of environmental conditions). Thesis: 1-183. Pontificia Universidade Catolica Do Rio Grande Do Sul.	-20.4123	21.4723
244	Tuli Reserve	Botswana	da Silva, L. G. 2014. Analise da distribuicao especial do melanismo na familia Felidae em funcao de condicionantes ambientais. (Spatial distribution of melanism in the Felidae family in regard of environmental conditions). Thesis: 1-183. Pontificia Universidade Catolica Do Rio Grande Do Sul.	-21.9139	28.9188
245	Kgalagadi Transfrontier Park	Botswana / South Africa	Hunter, L. 2001. The future of Africa's magnificent cats. Africa Geographic, June 2001: 46-57	-25	20.5
246	Arly National Park (Réserve totale de faune d’Arly) (WAP-Complex - W-Arly-Pendjari)	Burkina Faso	Médard, P. 2010. Rapport d’enquête Recensement des observations de guépards et autres carnivores dans les aires protégées de l’ouest du Burkina Faso. Espace Nature Environnement, Félines-Minervois, France	11.61	1.29
247	Arly National Park (WAP-Complex - W-Arly-Pendjari)	Burkina Faso	Shoemaker, A.H. 1997. The Status of the Leopard, Panthera pardus, in Nature: A country by country analysis	11.61	1.29
248	WAP-Complex W-Arly-Pendjari	Burkina Faso	Shoemaker, A.H. 1997. The Status of the Leopard, Panthera pardus, in Nature: A country by country analysis	11.61	1.29
249	Kaboré Tambi National Park	Burkina Faso	Shoemaker, A.H. 1997. The Status of the Leopard, Panthera pardus, in Nature: A country by country analysis	11.66	-1.48
250	Nazinga Game Ranch in the south	Burkina Faso	Shoemaker, A.H. 1997. The Status of the Leopard, Panthera pardus, in Nature: A country by country analysis	11.09	-1.46
251	W National Park (Parc national du W), Poste de Kaabougou	Burkina Faso	Médard, P. 2010. Rapport d’enquête Recensement des observations de guépards et autres carnivores dans les aires protégées de l’ouest du Burkina Faso. Espace Nature Environnement, Félines-Minervois, France	11.85	2.16
252	W National Park (Parc W Burkina - Parc Regional W)	Burkina Faso	Shoemaker, A.H. 1997. The Status of the Leopard, Panthera pardus, in Nature: A country by country analysis	11.85	2.16
253	WAP-Complex W-Arly-Pendjari	Burkina Faso	Di Silvestre, I. IUCN/SSC Cat Specialist Group member, ECOPAS Programme, Niamey, Niger, pers. comm. via e-mail on October 16 2009	11.85	2.16
254	Campement de chasse d’Ougarou	Burkina Faso	Médard, P. 2010. Rapport d’enquête Recensement des observations de guépards et autres carnivores dans les aires protégées de l’ouest du Burkina Faso. Espace Nature Environnement, Félines-Minervois, France	12.14	0.95
255	Réserve totale de Sangou	Burkina Faso	Médard, P. 2010. Rapport d’enquête Recensement des observations de guépards et autres carnivores dans les aires protégées de l’ouest du Burkina Faso. Espace Nature Environnement, Félines-Minervois, France	11.794	0.982
256	Kibira National Park (Verschuren, 1987)	Burundi	Shoemaker, A.H. 1997. The Status of the Leopard, Panthera pardus, in Nature: A country by country analysis	-2.93	29.49
257	Vyanda Forest Reserve (in Wilson, 1990)	Burundi	Shoemaker, A.H. 1997. The Status of the Leopard, Panthera pardus, in Nature: A country by country analysis	-4.13	29.59
258	Banyang Mbo Wildlife Sanctuary	Cameroon	Oates, J., Bergl, R., Linder, J. 2004. Africa’s Gulf of Guinea forests: Biodiversity patterns and conservation priorities. Advances in Applied Biodiversity Science, No. 6, October 2004. Conservation International, Center for Applied Biodiversity Science, Washington, USA	5.43	9.66
259	Banyang Mbo Wildlife Sanctuary	Cameroon	Hunter, L., Balme, G. 2004. The leopard: the world's most persecuted big cat. Conservation in Action:88-94	5.43	9.66
260	Bénoué Ecosystem (Croes, B., Bachirou M., Ndjida, A., 2009)	Cameroon	Croes, B., Buij, R. 2009. 3rd International Seminar on the Conservation and Management of Lions and other Large Carnivores in West and Central Africa. Final notes, 17 and 18 February 2009, Maroua, Cameroon	8.23	13.81
261	Bénoué Ecosystem (Bénoué National Park, Bouba-Ndjidda National Park, Faro National Park)	Cameroon	De Iongh, H., Croes, B., Rasmussen, G., Buij, R., Funston, P. The status of cheetah and African wild dog in the Bénoué Ecosystem, North Cameroon. Cat News, IUCN Cat Specialist Group Newsletter, No. 55, Autumn 2011	8.23	13.81
262	Bénoué National Park	Cameroon	Angwafo, T. 2006. Status of wildlife and its utilisation in Faro and Benoué National Parks North Cameroon: Case study of the Derby eland (Taurotragus derbianus gigas Gray, 1947) and the African wild dog (Lycaon pictus Temminck, 1840). Dissertation, Brandenburg Technical University, Cottbus, Germany	8.23	13.81
263	Bénoué National Park	Cameroon	Saleh, A. IUCN/SSC Cat Specialist Group member, Cameroon, pers. comm. via e-mail on October 15 2009	8.23	13.81
264	Bénoué National Park	Cameroon	Henschel, P. IUCN/SSC Cat Specialist Group member, Panthera, Libreville, Gabon, pers. comm. via e-mail on August 17 2011	8.23	13.81
265	Bénoué National Park	Cameroon	Croes, B. et al. 2010. Lion-livestock conflict mitigation and large carnivore monitoring in West and Central Africa, Leiden University, The Netherlands	8.23	13.81
266	Bouba Ndjidda National Park (Parc national de Boubandjida)	Cameroon	Saleh, A. IUCN/SSC Cat Specialist Group member, Cameroon, pers. comm. via e-mail on October 15 2009	8.64	14.57
267	Bouba Ndjidda National Park (Parc national de Boubandjida)	Cameroon	Croes, B. et al. 2010. Lion-livestock conflict mitigation and large carnivore monitoring in West and Central Africa, Leiden University, The Netherlands	8.64	14.57
268	Boumba Bek National Park (Madzou and Ebanega, 2006)	Cameroon	Henschel, P. 2008. The conservation biology of the leopard Panthera pardus in Gabon: Status, threats and strategies for conservation. Dissertation, Georg-August-Universität zu Göttingen, Göttingen, Germany	2.91	14.75
269	Campo Ma’an National Park (Matthews and Matthews, 2006)	Cameroon	Henschel, P. 2008. The conservation biology of the leopard Panthera pardus in Gabon: Status, threats and strategies for conservation. Dissertation, Georg-August-Universität zu Göttingen, Göttingen, Germany	2.34	9.99
270	Dja Faunal Reserve	Cameroon	Nowell, K., Jackson, P. (eds.). 1996. Wild cats. Status survey and conservation action plan. IUCN/SSC Cat Specialist Group, Gland, Switzerland	3.17	12.99
271	Dja Faunal Reserve	Cameroon	Anonymous. 2003(?). Description of biologically important areas, Central Africa	3.17	12.99
272	Dja Faunal Reserve (Dethier, 1995a)	Cameroon	Bowen-Jones, E. 1998. A review of the commercial bushmeat trade with emphasis on Central/West Africa and the great apes. Report for the Ape Alliance, Fauna & Flora International, Cambridge	3.17	12.99
273	Dja Faunal Reserve (Williamson and Usongo, 1995)	Cameroon	Henschel, P. 2008. The conservation biology of the leopard Panthera pardus in Gabon: Status, threats and strategies for conservation. Dissertation, Georg-August-Universität zu Göttingen, Göttingen, Germany	3.17	12.99
274	Faro National Park	Cameroon	Angwafo, T. 2006. Status of wildlife and its utilisation in Faro and Benoué National Parks North Cameroon: Case study of the Derby eland (Taurotragus derbianus gigas Gray, 1947) and the African wild dog (Lycaon pictus Temminck, 1840). Dissertation, Brandenburg Technical University, Cottbus, Germany	8.19	12.71
275	Faro National Park	Cameroon	Saleh, A. IUCN/SSC Cat Specialist Group member, Cameroon, pers. comm. via e-mail on October 15 2009	8.19	12.71
276	Faro National Park	Cameroon	Croes, B. et al. 2010. Lion-livestock conflict mitigation and large carnivore monitoring in West and Central Africa, Leiden University, The Netherlands	8.19	12.71
277	Kalamaloue National Park	Cameroon	Keith, J., Plowes, D. 1997. Considerations of wildlife resources and land use in Chad. Productive Sector Growth and Environment Division, Office of Sustainable Development, Bureau for Africa, U.S. Agency for International Development, SD Technical Paper	12.13	14.9
278	Kalamaloue National Park (Kavanagh, 1978)	Cameroon	Shoemaker, A.H. 1997. The Status of the Leopard, Panthera pardus, in Nature: A country by country analysis	12.13	14.9
279	Kilum-Ijim Forest	Cameroon	Hunter, L., Balme, G. 2005. Trash or in trouble? - The leopard's predicament. Africa Geographic:60-7	6.19	10.48
280	Kilum-Ijim Forest	Cameroon	Maisels, F., et al. 2001. The extirpation of large mammals and implications for montane forest conservation: the case of the Kilum-Ijim Forest, North-west Province, Cameroon. Oryx, Vol. 35, No. 4, October 2001	6.19	10.48
281	Kilum-Ijim Forest at Mount Oku, in the northern part of the Bamenda Highlands, in the North-West Province	Cameroon	Oates, J., Bergl, R., Linder, J. 2004. Africa’s Gulf of Guinea forests: Biodiversity patterns and conservation priorities. Advances in Applied Biodiversity Science, No. 6, October 2004. Conservation International, Center for Applied Biodiversity Science, Washington, USA	6.19	10.48
282	Korup National Park	Cameroon	Anonymous. 2003(?). Description of biologically important areas, Central Africa	5.27	8.95
283	Korup National Park	Cameroon	Henschel, P. IUCN/SSC Cat Specialist Group member, Panthera, Libreville, Gabon, pers. comm. via e-mail on August 17 2011	5.27	8.95
284	Lobéké National Park (Ekobo, 1998)	Cameroon	Henschel, P. 2008. The conservation biology of the leopard Panthera pardus in Gabon: Status, threats and strategies for conservation. Dissertation, Georg-August-Universität zu Göttingen, Göttingen, Germany	2.29	15.69
285	Lobéké Region (Usongo and Curran, 1996)	Cameroon	Bowen-Jones, E. 1998. A review of the commercial bushmeat trade with emphasis on Central/West Africa and the great apes. Report for the Ape Alliance, Fauna & Flora International, Cambridge	2.29	15.69
286	Lobéké Region, Transboundary Forest Reserve of Central Africa	Cameroon	Weber, W., Rabinowitz, A. 1996. A global perspective on large carnivore conservation. Conservation Biology, 10 (4): 1046-1054	2.29	15.69
287	Mbam et Djerem National Park (Maisels et al., 2000)	Cameroon	Henschel, P. 2008. The conservation biology of the leopard Panthera pardus in Gabon: Status, threats and strategies for conservation. Dissertation, Georg-August-Universität zu Göttingen, Göttingen, Germany	5.83	13.27
288	Nki National Park (Madzou and Ebanega, 2006)	Cameroon	Henschel, P. 2008. The conservation biology of the leopard Panthera pardus in Gabon: Status, threats and strategies for conservation. Dissertation, Georg-August-Universität zu Göttingen, Göttingen, Germany	2.46	14.57
289	Waza National Park	Cameroon	Bauer, H. 1995. Carnivores and Cattle-raising. Report of a survey on predation by carnivores of Waza National Park on livestock in the surroundings. IUCN Waza Logone Project	11.2	14.61
290	Waza National Park	Cameroon	Saleh, A. IUCN/SSC Cat Specialist Group member, Cameroon, pers. comm. via e-mail on October 15 2009	11.2	14.61
291	Waza National Park	Cameroon	Bauer, H., Karl, S. 2001. Assessment of people-predator conflict through thematic PRA in the surroundings of Waza National Park, Cameroon. PLA Notes 41	11.2	14.61
292	Yoko	Cameroon	Rosevear, D. 1974. The carnivores of West Africa. Trustees of the British Museum (Natural History), London	5.545	12.316
293	Mamfe	Cameroon	Rosevear, D. 1974. The carnivores of West Africa. Trustees of the British Museum (Natural History), London	5.75	9.315
294	Mango Mountains (Dobroruka, 1966a)	Cameroon	Rosevear, D. 1974. The carnivores of West Africa. Trustees of the British Museum (Natural History), London	8.417	13.25
295	Bamumbo, between Mamfe and Bamenda (Pocock, 1936)	Cameroon	Rosevear, D. 1974. The carnivores of West Africa. Trustees of the British Museum (Natural History), London	5.862	9.768
296	Mount Cameroon (Eisentraut, 1963)	Cameroon	Rosevear, D. 1974. The carnivores of West Africa. Trustees of the British Museum (Natural History), London	4.219	9.173
297	Takamanda National Park	Cameroon	Henschel, P. IUCN/SSC Cat Specialist Group member, Panthera, Libreville, Gabon, pers. comm. via e-mail on August 17 2011	6.158	9.349
298	Ebo Wildlife Reserve	Cameroon	Henschel, P. IUCN/SSC Cat Specialist Group member, Panthera, Libreville, Gabon, pers. comm. via e-mail on August 17 2011	4.353	10.36
299	Bénoué Complex (Faro NP)	Cameroon	Croes, B., Funston, P., Ramussen, G., Buij, R., Saleh, A., Tumenta, P., de Longh, P. 2011. The impact of trophy hunting on lions (Panthera leo) and other large carnivores in the Bénoué Complex, northern Cameroon. Biological Conservation 144(2011):3064-72.	8.19	12.71
300	Bénoué Complex (Bénoué NP)	Cameroon	Croes, B., Funston, P., Ramussen, G., Buij, R., Saleh, A., Tumenta, P., de Longh, P. 2011. The impact of trophy hunting on lions (Panthera leo) and other large carnivores in the Bénoué Complex, northern Cameroon. Biological Conservation 144(2011):3064-72.	8.23	13.81
301	Bénoué Complex (Boubandjida)	Cameroon	Croes, B., Funston, P., Ramussen, G., Buij, R., Saleh, A., Tumenta, P., de Longh, P. 2011. The impact of trophy hunting on lions (Panthera leo) and other large carnivores in the Bénoué Complex, northern Cameroon. Biological Conservation 144(2011):3064-72.	8.64	14.57
302	Meuban	Cameroon	da Silva, L. G. 2014. Analise da distribuicao especial do melanismo na familia Felidae em funcao de condicionantes ambientais. (Spatial distribution of melanism in the Felidae family in regard of environmental conditions). Thesis: 1-183. Pontificia Universidade Catolica Do Rio Grande Do Sul.	2.4069	12.6924
303	Ngoundi	Cameroon	da Silva, L. G. 2014. Analise da distribuicao especial do melanismo na familia Felidae em funcao de condicionantes ambientais. (Spatial distribution of melanism in the Felidae family in regard of environmental conditions). Thesis: 1-183. Pontificia Universidade Catolica Do Rio Grande Do Sul.	3.9	15.1
304	Bai Hokou study area, 25 km east of the town of Bayanga, Dzanga-Sangha-Region	Central African Republic	Fay, J. et al. 1995. Leopard attack on and consumption of gorillas in the Central African Republic. Journal of Human Evolution (1995) 29, 93-99	2.855	16.47
305	Kongana Field Camp, about 10 km west of the Congo border, in the Dzanga-Sangha Special Dense Forest Reserve and Dzanga-Ndoki National Park	Central African Republic	Ray, J., Sunquist, M. 2001. Trophic relations in a community of African rainforest carnivores. Oecologia 127: 395-408	2.791	16.422
306	Bamingui-Bangoran National Park	Central African Republic	Teer, J., Swank, W. 1977. Status of the leopard in Africa south of the Sahara. Report for the Office of Endangered Species, US Fish and Wildlife Service, Washington, DC, USA	8.16	19.76
307	Dzanga-Sangha Dense Forest Reserve, Transboundary Forest Reserve of Central Africa	Central African Republic	Weber, W., Rabinowitz, A. 1996. A global perspective on large carnivore conservation. Conservation Biology, 10 (4): 1046-1054	3.15	16.19
308	Dzanga-Sangha National Park and Reserve (Ray and Sunquist, 2001)	Central African Republic	Henschel, P. 2008. The conservation biology of the leopard Panthera pardus in Gabon: Status, threats and strategies for conservation. Dissertation, Georg-August-Universität zu Göttingen, Göttingen, Germany	3.15	16.19
309	Manovo-Gounda-St. Floris National Park	Central African Republic	Nowell, K., Jackson, P. (eds.). 1996. Wild cats. Status survey and conservation action plan. IUCN/SSC Cat Specialist Group, Gland, Switzerland	9	21
310	Manovo-Gounda-St. Floris National Park (Ruggiero, 1991)	Central African Republic	Hayward, M., Henschel, P., O'Brien, J., Hofmeyr, M., Balme, G., Kerley, G. 2006. Prey preferences of the leopard (Panthera pardus). Journal of Zoology ,London: 1-16	9	21
311	Mboki area in the southeast (Viv Wilson)	Central African Republic	Jackson, P. (Ed.) 1988. Cats in the Central African Republic. In: IUCN Cat Specialist Group newsletter Cat News, No. 8, January 1988	5.32	25.96
312	Ndakan study area, Dzanga-Sangha-Region	Central African Republic	Fay, J. et al. 1995. Leopard attack on and consumption of gorillas in the Central African Republic. Journal of Human Evolution (1995) 29, 93-99	2.35	16.18
313	Ngotto (Ngoto) Forest (Forêt de Ngotto)	Central African Republic	Anonymous. 2003(?). Description of biologically important areas, Central Africa	3.93	17.24
314	Ngotto (Ngoto) Forest (Forêt de Ngotto)	Central African Republic	Vanthomme, H., Feizoure, J. 2007. Suivi de la grande faune de la zone ECOFAC - Forêt de Ngotto pour une exploitation durable. Rapport intermédiaire, Fondation Internationale pour la Sauvegarde de la Faune (IGF) et ECOFAC - Forêt de Ngotto, Paris	3.93	17.24
315	Fort de Possel (de Lima, J.)	Central African Republic	Rowland Ward's. 1969. Records of big game, Thirteenth Edition (Africa): 271-274	5.02	19.236
316	Yambala (Roulet, J.)	Central African Republic	Roulet, P., Mamang-Kanga, J., Ndallot, J., Lambert Ndomba, D., Nakoe, P. 2008. Le tourisme cynégétique en République Centrafricaine. Rapport final de la mission du 30 mai au 18 juin 2008, Ministère des Eaux et Forets, Chasses, Peches, chargé de l'Environnement, Bangui, République Centrafricaine	7.766	20.217
317	Zemongo (Réserve de Faune de Zemongo)	Central African Republic	Roulet, P., Pélissier, C. Patek, G., Beina, D., Ndallot, J. 2007. Projet Zemongo - Un apercu du contexte écologique et de la pression anthropique sur les ressources naturelles de la Réserve de Faune de Zemongo, Préfecture du Haut-Mbomou, République Centrafricaine. Rapport final de la mission du 15 janvier au 19 mars 2006, Ministère des Eaux et Forets, Chasses, Peches, chargé de l'Environnement, B…	6.59	25.09
318	Mourou Fadama (Zone de chasse villageoise Mourou Fadama), Foret de Bangassou	Central African Republic	Roulet, P. 2006. Plan d'amenagement de la zone de chasse villageoise "Mourou Fadama", Projet d'Initiatives Locales Eco-Développement, Bangui, République Centrafricaine	5.65	22.3
319	Manovo (west of Manovo), Zones Cynégétiques Villageoises du Nord	Central African Republic	Bouché, P. 2010. Inventaire pedestre 2010 des grands mammifères dans les zones cynégétiques villageoises du nord de la République Centrafricaine. Rapport technique	8.12	21.06
320	Bangui (hills near Bangui)	Central African Republic	Roulet, P. Gestion concertée des ressources naturelles en milieu tropical, Bangui, Central African Republic, pers. comm. via e-mail on October 05 2011	4.377	18.586
321	Mobaye	Central African Republic	Roulet, P. Gestion concertée des ressources naturelles en milieu tropical, Bangui, Central African Republic, pers. comm. via e-mail on October 05 2011	4.32	21.18
322	Bangassou Forest Reserve	Central African Republic	Roulet, P. Gestion concertée des ressources naturelles en milieu tropical, Bangui, Central African Republic, pers. comm. via e-mail on October 05 2011	5.03	23.04
323	Chinko/Mbari Drainage Basin	Central African Republic	Hickisch, R., Aebischer, T. 2013. African golden cat, caracal and serval in the Chinko/Mbari Drainage Basin, CAR. Cat News 58: 22-23.	6.3	24.1
324	Ennedi	Chad	Meester, J., Setzer, H. 1971. The mammals of Africa. An identification manual. Smithsonian Institution Press, Washington	17.2	22.3
325	Ennedi massif	Chad	Myers, N. 1976. The leopard Panthera pardus in Africa. IUCN Monograph No. 5. International Union for Conservation of Nature and Natural Resources, Morges, Switzerland. 79 pp.	17.2	22.3
326	Zakouma National Park	Chad	Hunter, L. 2001. The future of Africa's magnificent cats. Africa Geographic, June 2001: 46-57	10.85	19.65
327	Zakouma National Park	Chad	Nathalie Vanherle, IUCN/SSC Cat Specialist Group member, Zakouma Lion Study, c/o Projet CURESS, BP 552, Ndjamena, Chad, pers. comm. via e-mail on October 13 2009	10.85	19.65
328	Zakouma National Park (Société d’Eco Management, 1992)	Chad	Keith, J., Plowes, D. 1997. Considerations of wildlife resources and land use in Chad. Productive Sector Growth and Environment Division, Office of Sustainable Development, Bureau for Africa, U.S. Agency for International Development, SD Technical Paper	10.85	19.65
329	Zakouma National Park	Chad	Anonymous. 2004. Dynamiques spatiales de la grande faune sauvage et des activites humaines dans la zone d’influence du Parc National de Zakouma: ongules paisseurs et elevage transhumant. La Fondation Internationale pour la Gestion de la Faune (Fondation IGF), Paris	10.85	19.65
330	Garamba National Park	Congo (Democratic Republic)	Verschuren, J. 1972. Exploration du Parc National des Virunga	4.19	29.51
331	Garamba National Park (Verschuren, 1987)	Congo (Democratic Republic)	Shoemaker, A.H. 1997. The Status of the Leopard, Panthera pardus, in Nature: A country by country analysis	4.19	29.51
332	Ituri Forest	Congo (Democratic Republic)	Anonymous. 2003(?). Description of biologically important areas, Central Africa	1.5	28.5
333	Ituri Forest	Congo (Democratic Republic)	Fay, J. et al. 1995. Leopard attack on and consumption of gorillas in the Central African Republic. Journal of Human Evolution (1995) 29, 93-99	1.5	28.5
334	Ituri Forest	Congo (Democratic Republic)	Hart, J., Katembo, M., Punga, K. 1996. Diet, prey selection and ecological relations of leopard and golden cat in the Ituri Forest, Zaire. African Journal of Ecology, Vol. 34, pp. 364-379	1.5	28.5
335	Ituri Forest	Congo (Democratic Republic)	Hart, J. Directeur Scientifique et Technique, Lukuru Foundation, Projet Tshuapa-Lomami-Lualaba, Kinshasa, Democratic Republic of Congo, pers. comm. via e-mail on September 27 2011	1.5	28.5
336	Ituri Forest, Okapi Wildlife Reserve (Verschuren, 1987)	Congo (Democratic Republic)	Shoemaker, A.H. 1997. The Status of the Leopard, Panthera pardus, in Nature: A country by country analysis	2	28.5
337	Kahuzi-Biéga National Park	Congo (Democratic Republic)	UNEP & WCMC. 2007. Kahuzi-Biéga National Park - Democratic Republic of the Congo. United Nations Environment Programme - World Conservation Monitoring Centre, World Heritages Sites - Protected Areas and World Heritage	-2.11	28.02
338	Kahuzi-Biéga National Park (Verschuren, 1987)	Congo (Democratic Republic)	Shoemaker, A.H. 1997. The Status of the Leopard, Panthera pardus, in Nature: A country by country analysis	-2.11	28.02
339	Kundelungu National Park (Verschuren, 1987)	Congo (Democratic Republic)	Shoemaker, A.H. 1997. The Status of the Leopard, Panthera pardus, in Nature: A country by country analysis	-10.632	27.83
340	Lenda corridor	Congo (Democratic Republic)	Anonymous. 2003(?). Description of biologically important areas, Central Africa	0.45	28.5
341	Lomako-Yekokora Reserve (Verschuren, 1987)	Congo (Democratic Republic)	Shoemaker, A.H. 1997. The Status of the Leopard, Panthera pardus, in Nature: A country by country analysis	0.98	21.39
342	Maiko National Park	Congo (Democratic Republic)	Anonymous. 2003(?). Description of biologically important areas, Central Africa	-0.4	27.36
343	Maiko National Park (Verschuren, 1987)	Congo (Democratic Republic)	Shoemaker, A.H. 1997. The Status of the Leopard, Panthera pardus, in Nature: A country by country analysis	-0.4	27.36
344	Salonga National Park	Congo (Democratic Republic)	Myers, N. 1976. The leopard Panthera pardus in Africa. IUCN Monograph No. 5. International Union for Conservation of Nature and Natural Resources, Morges, Switzerland. 79 pp.	-2.45	20.9
345	Salonga National Park	Congo (Democratic Republic)	Nowell, K., Jackson, P. (eds.). 1996. Wild cats. Status survey and conservation action plan. IUCN/SSC Cat Specialist Group, Gland, Switzerland	-2.45	20.9
346	Salonga National Park	Congo (Democratic Republic)	Anonymous. 2003(?). Description of biologically important areas, Central Africa	-2.45	20.9
347	Salonga National Park	Congo (Democratic Republic)	Hart, J. Directeur Scientifique et Technique, Lukuru Foundation, Projet Tshuapa-Lomami-Lualaba, Kinshasa, Democratic Republic of Congo, pers. comm. via e-mail on September 27 2011	-2.45	20.9
348	Salonga National Park (Verschuren, 1987)	Congo (Democratic Republic)	Shoemaker, A.H. 1997. The Status of the Leopard, Panthera pardus, in Nature: A country by country analysis	-2.45	20.9
349	Salonga National Park, northern section	Congo (Democratic Republic)	Van Krunkelsven, E., Bila-Isia, I., Draulans, D. 2000. A survey of bonobos and other large mammals in the Salonga National Park, Democratic Republic of Congo. Oryx, Vol. 34, No 3, July 2000	-1.28	20.98
350	Upemba National Park	Congo (Democratic Republic)	Myers, N. 1976. The leopard Panthera pardus in Africa. IUCN Monograph No. 5. International Union for Conservation of Nature and Natural Resources, Morges, Switzerland. 79 pp.	-9.12	26.51
351	Upemba National Park	Congo (Democratic Republic)	Nowell, K., Jackson, P. (eds.). 1996. Wild cats. Status survey and conservation action plan. IUCN/SSC Cat Specialist Group, Gland, Switzerland	-9.12	26.51
352	Upemba National Park	Congo (Democratic Republic)	Henschel, P., Azani, D., Burton, C., Malanda, G., Saidu, Y., Sam, M., Hunter, L. 2010. Lion status updates from five range countries in West and Central Africa. In: IUCN Cat Specialist Group newsletter Cat News, No. 52, Spring 2010	-9.12	26.51
353	Upemba National Park (Verschuren, 1987)	Congo (Democratic Republic)	Shoemaker, A.H. 1997. The Status of the Leopard, Panthera pardus, in Nature: A country by country analysis	-9.12	26.51
354	Upemba National Park, Katanga (Verheyen)	Congo (Democratic Republic)	Verschuren, J. 1972. Exploration du Parc National des Virunga	-9.12	26.51
355	Virunga National Park	Congo (Democratic Republic)	Nowell, K., Jackson, P. (eds.). 1996. Wild cats. Status survey and conservation action plan. IUCN/SSC Cat Specialist Group, Gland, Switzerland	-0.99	29.29
356	Virunga National Park (Albert National Park) (Guggisberg, 1961)	Congo (Democratic Republic)	Eaton, R. 1977. The status and conservation of the leopard in sub-Saharan Africa. Final report. Carnivora Research Institute, University of Washington	-0.99	29.29
357	Virunga National Park (Bourlière & Verschuren, 1960)	Congo (Democratic Republic)	Myers, N. 1976. The leopard Panthera pardus in Africa. IUCN Monograph No. 5. International Union for Conservation of Nature and Natural Resources, Morges, Switzerland. 79 pp.	-0.99	29.29
358	Virunga National Park (formerly Albert National Park), Kasali Mountain	Congo (Democratic Republic)	Verschuren, J. 1972. Exploration du Parc National des Virunga	-0.99	29.29
359	Virunga National Park (Verschuren, 1987)	Congo (Democratic Republic)	Shoemaker, A.H. 1997. The Status of the Leopard, Panthera pardus, in Nature: A country by country analysis	-0.99	29.29
360	Wamba (Kuroda, 1979; Badrian & Badrian, 1984)	Congo (Democratic Republic)	Boesch, C. 1991. The effects of leopard predation on grouping patterns in forest chimpanzees. Behaviour 117 (3-4) 1991. E.J. Brill. Leiden	2.139	27.993
361	Mount Karisimbi (Karissimbi), Virunga National Park (formerly Albert National Park)	Congo (Democratic Republic)	Verschuren, J. 1972. Exploration du Parc National des Virunga	-1.5	29.4
362	Mount Mikeno, Virunga Mountains (Schaller)	Congo (Democratic Republic)	Guggisberg, C. 1975. Wild cats of the world. David and Charles, London	-1.45	29.42
363	Akenge	Congo (Democratic Republic)	Allen, J. 1924. Carnivora collected by the American Museum Congo Expedition. Bulletin of the American Museum of Natural History, 47:73-281	2.92	26.84
364	Faradje	Congo (Democratic Republic)	Allen, J. 1924. Carnivora collected by the American Museum Congo Expedition. Bulletin of the American Museum of Natural History, 47:73-281	3.736	29.714
365	Gamangui, Medje	Congo (Democratic Republic)	Allen, J. 1924. Carnivora collected by the American Museum Congo Expedition. Bulletin of the American Museum of Natural History, 47:73-281	2.28	27.52
366	Irumu	Congo (Democratic Republic)	Ansell, W. 1967. An aberrant leopard from Rhodesia. Arnoldia (Rhodesia) 3 (3): 1-3	1.44	29.84
367	Kabasha	Congo (Democratic Republic)	Hoier, R. 1954. Le Léopard dans le Parc National Albert. Zooleo, No. 28, iX-1954: 471-474	0.38	29.38
368	Luisa	Congo (Democratic Republic)	Jobaert, A. 1960. Le Leopard. Zooleo, No. 56, V-VI-1960: 223-230	-6.12	19.433
369	Kamtsha, Kasai	Congo (Democratic Republic)	Jobaert, A. 1960. Le Leopard. Zooleo, No. 56, V-VI-1960: 223-230	-3.7	18.933
370	Mpanza	Congo (Democratic Republic)	Jobaert, A. 1960. Le Leopard. Zooleo, No. 56, V-VI-1960: 223-230	-2.1	18.417
371	Rumangabo	Congo (Democratic Republic)	Hoier, R. 1954. Le Léopard dans le Parc National Albert. Zooleo, No. 28, iX-1954: 471-474	-1.34	29.36
372	Rutshuru, North-Kivu	Congo (Democratic Republic)	Hoier, R. 1954. Le Léopard dans le Parc National Albert. Zooleo, No. 28, iX-1954: 471-474	-1.183	29.45
373	Rwindi, Virunga National Park (Albert National Park)	Congo (Democratic Republic)	Hoier, R. 1954. Le Léopard dans le Parc National Albert. Zooleo, No. 28, iX-1954: 471-474	-0.784	29.293
374	Sangaie (Coton, A.)	Congo (Democratic Republic)	Rowland Ward's. 1969. Records of big game, Thirteenth Edition (Africa): 271-274	-6.8	22.766
375	Tshambi, Virunga National Park (Albert National Park)	Congo (Democratic Republic)	Hoier, R. 1954. Le Léopard dans le Parc National Albert. Zooleo, No. 28, iX-1954: 471-474	-0.733	29.233
376	Uvira	Congo (Democratic Republic)	Hoier, R. 1954. Le Léopard dans le Parc National Albert. Zooleo, No. 28, iX-1954: 471-474	-3.41	29.135
377	Virunga National Park (formerly Albert National Park), caldera du Nyamlagira	Congo (Democratic Republic)	Verschuren, J. 1972. Exploration du Parc National des Virunga	-1.41	29.2
378	Goma, North Kivu	Congo (Democratic Republic)	Verschuren, J. 1972. Exploration du Parc National des Virunga	-1.65	29.2
379	Virunga National Park (formerly Albert National Park), Ishango (Isang-Isoro)	Congo (Democratic Republic)	Verschuren, J. 1972. Exploration du Parc National des Virunga	-0.15	29.55
380	Virunga National Park (formerly Albert National Park), Djuma	Congo (Democratic Republic)	Verschuren, J. 1972. Exploration du Parc National des Virunga	0.68	29.6
381	Kabara	Congo (Democratic Republic)	Verschuren, J. 1972. Exploration du Parc National des Virunga	-3.64	28.73
382	Kibumba à Kabara (Kibumba-Kabara)	Congo (Democratic Republic)	Verschuren, J. 1972. Exploration du Parc National des Virunga	-2.99	28.46
383	Virunga National Park (formerly Albert National Park), Lake Marguerite	Congo (Democratic Republic)	Verschuren, J. 1972. Exploration du Parc National des Virunga
384	Virunga National Park (formerly Albert National Park), Mahangu	Congo (Democratic Republic)	Verschuren, J. 1972. Exploration du Parc National des Virunga
385	Virunga National Park (formerly Albert National Park), May Ya Moto	Congo (Democratic Republic)	Verschuren, J. 1972. Exploration du Parc National des Virunga	-0.93	29.33
386	Virunga National Park (formerly Albert National Park), Muhavura	Congo (Democratic Republic)	Verschuren, J. 1972. Exploration du Parc National des Virunga	-1.39	29.563
387	Virunga National Park (formerly Albert National Park), Ruanoli	Congo (Democratic Republic)	Verschuren, J. 1972. Exploration du Parc National des Virunga	0.617	29.883
388	Virunga National Park (formerly Albert National Park), Semliki, between Beni and Mutwanga	Congo (Democratic Republic)	Verschuren, J. 1972. Exploration du Parc National des Virunga	0.41	29.56
389	Vitshumbi, Virunga National Park (Albert National Park)	Congo (Democratic Republic)	Hoier, R. 1954. Le Léopard dans le Parc National Albert. Zooleo, No. 28, iX-1954: 471-474	-0.69	29.38
390	Duma, Ubangi (Dobroruka, 1966a)	Congo (Democratic Republic)	Rosevear, D. 1974. The carnivores of West Africa. Trustees of the British Museum (Natural History), London	3.88	18.68
391	Bili-Uere (Domaine de chasse de Bili-Uere)	Congo (Democratic Republic)	Hart, J. Directeur Scientifique et Technique, Lukuru Foundation, Projet Tshuapa-Lomami-Lualaba, Kinshasa, Democratic Republic of Congo, pers. comm. via e-mail on September 27 2011	4.32	25.18
392	Tshuapa-Lomami-Lualaba Conservation Landscape (TL2)	Congo (Democratic Republic)	Hart, J. Directeur Scientifique et Technique, Lukuru Foundation, Projet Tshuapa-Lomami-Lualaba, Kinshasa, Democratic Republic of Congo, pers. comm. via e-mail on September 27 2011	-2.05	25
393	Tshuapa-Lomami-Lualaba Conservation Landscape (TL2)	Congo (Democratic Republic)	Hart, B. 2009. A new conservation landscape for Bonobo: discovery and conservation of the Tshuapa-Lomami-Lualaba Landscape, in the Democratic Republic of Congo. U.S. Fish and Wildlife Service - Great Ape Conservation Fund, final report, Lukuru Wildlife R	-2.05	25
394	Akengei (west of Isiro, Orientale)	Congo (Democratic Republic)	da Silva, L. G. 2014. Analise da distribuicao especial do melanismo na familia Felidae em funcao de condicionantes ambientais. (Spatial distribution of melanism in the Felidae family in regard of environmental conditions). Thesis: 1-183. Pontificia Universidade Catolica Do Rio Grande Do Sul.	2.8334	27.1776
395	Akengei (west of Isiro, Orientale)	Congo (Democratic Republic)	da Silva, L. G. 2014. Analise da distribuicao especial do melanismo na familia Felidae em funcao de condicionantes ambientais. (Spatial distribution of melanism in the Felidae family in regard of environmental conditions). Thesis: 1-183. Pontificia Universidade Catolica Do Rio Grande Do Sul.	2.8724	27.221
396	Kakenge	Congo (Democratic Republic)	da Silva, L. G. 2014. Analise da distribuicao especial do melanismo na familia Felidae em funcao de condicionantes ambientais. (Spatial distribution of melanism in the Felidae family in regard of environmental conditions). Thesis: 1-183. Pontificia Universidade Catolica Do Rio Grande Do Sul.	-4.8484	21.9107
397	Kakenge	Congo (Democratic Republic)	da Silva, L. G. 2014. Analise da distribuicao especial do melanismo na familia Felidae em funcao de condicionantes ambientais. (Spatial distribution of melanism in the Felidae family in regard of environmental conditions). Thesis: 1-183. Pontificia Universidade Catolica Do Rio Grande Do Sul.	-4.6869	21.9299
398	Bafuka, Haut (northeast of Dungu)	Congo (Democratic Republic)	da Silva, L. G. 2014. Analise da distribuicao especial do melanismo na familia Felidae em funcao de condicionantes ambientais. (Spatial distribution of melanism in the Felidae family in regard of environmental conditions). Thesis: 1-183. Pontificia Universidade Catolica Do Rio Grande Do Sul.	3.7467	28.6836
399	Bafuka, Haut (near Faradje)	Congo (Democratic Republic)	da Silva, L. G. 2014. Analise da distribuicao especial do melanismo na familia Felidae em funcao de condicionantes ambientais. (Spatial distribution of melanism in the Felidae family in regard of environmental conditions). Thesis: 1-183. Pontificia Universidade Catolica Do Rio Grande Do Sul.	3.7467	28.6836
400	Bafuka, Haut (near Faradje)	Congo (Democratic Republic)	da Silva, L. G. 2014. Analise da distribuicao especial do melanismo na familia Felidae em funcao de condicionantes ambientais. (Spatial distribution of melanism in the Felidae family in regard of environmental conditions). Thesis: 1-183. Pontificia Universidade Catolica Do Rio Grande Do Sul.	3.7022	29.7332
401	Bafuka, Haut (near Faradje)	Congo (Democratic Republic)	da Silva, L. G. 2014. Analise da distribuicao especial do melanismo na familia Felidae em funcao de condicionantes ambientais. (Spatial distribution of melanism in the Felidae family in regard of environmental conditions). Thesis: 1-183. Pontificia Universidade Catolica Do Rio Grande Do Sul.	3.9682	29.6295
402	Bafuka, Haut (near Faradje)	Congo (Democratic Republic)	da Silva, L. G. 2014. Analise da distribuicao especial do melanismo na familia Felidae em funcao de condicionantes ambientais. (Spatial distribution of melanism in the Felidae family in regard of environmental conditions). Thesis: 1-183. Pontificia Universidade Catolica Do Rio Grande Do Sul.	3.822	29.509
403	Bafuka, Haut (near Faradje)	Congo (Democratic Republic)	da Silva, L. G. 2014. Analise da distribuicao especial do melanismo na familia Felidae em funcao de condicionantes ambientais. (Spatial distribution of melanism in the Felidae family in regard of environmental conditions). Thesis: 1-183. Pontificia Universidade Catolica Do Rio Grande Do Sul.	3.8032	29.9086
404	Bafuka, Haut (near Faradje)	Congo (Democratic Republic)	da Silva, L. G. 2014. Analise da distribuicao especial do melanismo na familia Felidae em funcao de condicionantes ambientais. (Spatial distribution of melanism in the Felidae family in regard of environmental conditions). Thesis: 1-183. Pontificia Universidade Catolica Do Rio Grande Do Sul.	3.7623	29.9336
405	Bafuka, Haut (near Faradje)	Congo (Democratic Republic)	da Silva, L. G. 2014. Analise da distribuicao especial do melanismo na familia Felidae em funcao de condicionantes ambientais. (Spatial distribution of melanism in the Felidae family in regard of environmental conditions). Thesis: 1-183. Pontificia Universidade Catolica Do Rio Grande Do Sul.	3.6523	29.8528
406	Bafuka, Haut (near Faradje)	Congo (Democratic Republic)	da Silva, L. G. 2014. Analise da distribuicao especial do melanismo na familia Felidae em funcao de condicionantes ambientais. (Spatial distribution of melanism in the Felidae family in regard of environmental conditions). Thesis: 1-183. Pontificia Universidade Catolica Do Rio Grande Do Sul.	3.8	29.6956
407	Bafuka, Haut (near Faradje)	Congo (Democratic Republic)	da Silva, L. G. 2014. Analise da distribuicao especial do melanismo na familia Felidae em funcao de condicionantes ambientais. (Spatial distribution of melanism in the Felidae family in regard of environmental conditions). Thesis: 1-183. Pontificia Universidade Catolica Do Rio Grande Do Sul.	3.679	29.6251
408	Bwera, North Kivu (south of)	Congo (Democratic Republic)	da Silva, L. G. 2014. Analise da distribuicao especial do melanismo na familia Felidae em funcao de condicionantes ambientais. (Spatial distribution of melanism in the Felidae family in regard of environmental conditions). Thesis: 1-183. Pontificia Universidade Catolica Do Rio Grande Do Sul.	3.6271	29.6647
409	Gamangui	Congo (Democratic Republic)	da Silva, L. G. 2014. Analise da distribuicao especial do melanismo na familia Felidae em funcao de condicionantes ambientais. (Spatial distribution of melanism in the Felidae family in regard of environmental conditions). Thesis: 1-183. Pontificia Universidade Catolica Do Rio Grande Do Sul.	3.6631	27.3678
410	Madge	Congo (Democratic Republic)	da Silva, L. G. 2014. Analise da distribuicao especial do melanismo na familia Felidae em funcao de condicionantes ambientais. (Spatial distribution of melanism in the Felidae family in regard of environmental conditions). Thesis: 1-183. Pontificia Universidade Catolica Do Rio Grande Do Sul.	3.5396	27.0286
411	Niapu	Congo (Democratic Republic)	da Silva, L. G. 2014. Analise da distribuicao especial do melanismo na familia Felidae em funcao de condicionantes ambientais. (Spatial distribution of melanism in the Felidae family in regard of environmental conditions). Thesis: 1-183. Pontificia Universidade Catolica Do Rio Grande Do Sul.	2.4361	26.4438
412	Niapu	Congo (Democratic Republic)	da Silva, L. G. 2014. Analise da distribuicao especial do melanismo na familia Felidae em funcao de condicionantes ambientais. (Spatial distribution of melanism in the Felidae family in regard of environmental conditions). Thesis: 1-183. Pontificia Universidade Catolica Do Rio Grande Do Sul.	2.3027	26.4826
413	Niapu	Congo (Democratic Republic)	da Silva, L. G. 2014. Analise da distribuicao especial do melanismo na familia Felidae em funcao de condicionantes ambientais. (Spatial distribution of melanism in the Felidae family in regard of environmental conditions). Thesis: 1-183. Pontificia Universidade Catolica Do Rio Grande Do Sul.	2.3001	26.2433
414	Niapu	Congo (Democratic Republic)	da Silva, L. G. 2014. Analise da distribuicao especial do melanismo na familia Felidae em funcao de condicionantes ambientais. (Spatial distribution of melanism in the Felidae family in regard of environmental conditions). Thesis: 1-183. Pontificia Universidade Catolica Do Rio Grande Do Sul.	2.4914	26.349
415	Poko, Garamba	Congo (Democratic Republic)	da Silva, L. G. 2014. Analise da distribuicao especial do melanismo na familia Felidae em funcao de condicionantes ambientais. (Spatial distribution of melanism in the Felidae family in regard of environmental conditions). Thesis: 1-183. Pontificia Universidade Catolica Do Rio Grande Do Sul.	3.1303	26.9121
416	Vankerckhovenville, Haut	Congo (Democratic Republic)	da Silva, L. G. 2014. Analise da distribuicao especial do melanismo na familia Felidae em funcao de condicionantes ambientais. (Spatial distribution of melanism in the Felidae family in regard of environmental conditions). Thesis: 1-183. Pontificia Universidade Catolica Do Rio Grande Do Sul.	3.0746	30.3358
417	Mount Karisimbi, Virunga Mountains (Schaller)	Congo (Democratic Republic) / Rwanda	Guggisberg, C. 1975. Wild cats of the world. David and Charles, London	-1.5	29.4
418	Bambama-Lékana (Aust and Inkamba Nkulu, 2005)	Congo (Republic)	Henschel, P. 2008. The conservation biology of the leopard Panthera pardus in Gabon: Status, threats and strategies for conservation. Dissertation, Georg-August-Universität zu Göttingen, Göttingen, Germany	-2.609	14.053
419	Conkouati-Douli National Park (H. VanLeeuwe)	Congo (Republic)	Henschel, P. 2008. The conservation biology of the leopard Panthera pardus in Gabon: Status, threats and strategies for conservation. Dissertation, Georg-August-Universität zu Göttingen, Göttingen, Germany	-3.912	11.432
420	Léfini Reserve (Mathot et al., 2006)	Congo (Republic)	Henschel, P. 2008. The conservation biology of the leopard Panthera pardus in Gabon: Status, threats and strategies for conservation. Dissertation, Georg-August-Universität zu Göttingen, Göttingen, Germany	-2.646	15.361
421	Ngotto	Congo (Republic)	Anonymous. 2003(?). Description of biologically important areas, Central Africa	3.53	17.36
422	Nouabalé-Ndoki National Park	Congo (Republic)	Blake, S. 2004. Do leopards kill forest elephants? Evidence from northern Congo. Mammalia 68 (2)	2.49	16.72
423	Nouabalé-Ndoki National Park	Congo (Republic)	Ososky, J. 1998. Diet of leopards and golden cats in Ndoki Park, Republic of Congo. M.Sc. thesis, University of Northern Illinois, 48 pp.	2.49	16.72
424	Nouabalé-Ndoki National Park, Transboundary Forest Reserve of Central Africa	Congo (Republic)	Weber, W., Rabinowitz, A. 1996. A global perspective on large carnivore conservation. Conservation Biology, 10 (4): 1046-1054	2.49	16.72
425	Odzala National Park	Congo (Republic)	Nowell, K., Jackson, P. (eds.). 1996. Wild cats. Status survey and conservation action plan. IUCN/SSC Cat Specialist Group, Gland, Switzerland	0.95	14.95
426	Odzala National Park	Congo (Republic)	Hunter, L. 2001. The future of Africa's magnificent cats. Africa Geographic, June 2001: 46-57	0.95	14.95
427	Odzala National Park	Congo (Republic)	Anonymous. 2003(?). Description of biologically important areas, Central Africa	0.95	14.95
428	Odzala National Park	Congo (Republic)	Henschel, P., Azani, D., Burton, C., Malanda, G., Saidu, Y., Sam, M., Hunter, L. 2010. Lion status updates from five range countries in West and Central Africa. In: IUCN Cat Specialist Group newsletter Cat News, No. 52, Spring 2010	0.95	14.95
429	Odzala region (Vanwijnsberghe, 1996)	Congo (Republic)	Bowen-Jones, E. 1998. A review of the commercial bushmeat trade with emphasis on Central/West Africa and the great apes. Report for the Ape Alliance, Fauna & Flora International, Cambridge	0.95	14.95
430	Odzala-Kokoua National Park	Congo (Republic)	Henschel, P. 2008. The conservation biology of the leopard Panthera pardus in Gabon: Status, threats and strategies for conservation. Dissertation, Georg-August-Universität zu Göttingen, Göttingen, Germany	0.95	14.95
431	Ouesso area (Bennett Hennessey, 1995)	Congo (Republic)	Bowen-Jones, E. 1998. A review of the commercial bushmeat trade with emphasis on Central/West Africa and the great apes. Report for the Ape Alliance, Fauna & Flora International, Cambridge	1.616	16.05
432	Odzala-Kokoua National Park (southern part)	Congo (Republic)	Henschel, P., Malanda, G., Hunter, L. 2014. The status of savanna carnivores in the Odzala-Kokoua National Park, northern Republic of Congo. Journal of Mammalogy 95(4): 882-892.	0.8	15
433	Congo River, Ngabe (north of)	Congo (Republic)	da Silva, L. G. 2014. Analise da distribuicao especial do melanismo na familia Felidae em funcao de condicionantes ambientais. (Spatial distribution of melanism in the Felidae family in regard of environmental conditions). Thesis: 1-183. Pontificia Universidade Catolica Do Rio Grande Do Sul.	-3.0253	16.1324
434	Nouabalé-Ndoki National Park	Congo (Republic)	da Silva, L. G. 2014. Analise da distribuicao especial do melanismo na familia Felidae em funcao de condicionantes ambientais. (Spatial distribution of melanism in the Felidae family in regard of environmental conditions). Thesis: 1-183. Pontificia Universidade Catolica Do Rio Grande Do Sul.	2.4665	16.5519
435	Comoé National Park	Côte d'Ivoire	Nowell, K., Jackson, P. (eds.). 1996. Wild cats. Status survey and conservation action plan. IUCN/SSC Cat Specialist Group, Gland, Switzerland	9.33	-3.71
436	Comoé National Park	Côte d'Ivoire	Fischer, F., Gross, M., Linsenmair, K. 2002. Updated list of the larger mammals of the Comoé National Park, Ivory Coast. Mammalia 66(1):83-92	9.33	-3.71
437	Comoé National Park	Côte d'Ivoire	Gross, M. 1997. Leopards in Ivory Coast. In: IUCN Cat Specialist Group newsletter Cat News, No. 27, Autumn 1997	9.33	-3.71
438	Comoé National Park	Côte d'Ivoire	Henschel, P., Azani, D., Burton, C., Malanda, G., Saidu, Y., Sam, M., Hunter, L. 2010. Lion status updates from five range countries in West and Central Africa. In: IUCN Cat Specialist Group newsletter Cat News, No. 52, Spring 2010	8.737	-3.74
439	Comoé National Park	Côte d'Ivoire	Bodendorfer, T., Hoppe-Dominik, B., Fischer, F., Linsenmair, K. E. 2006. Prey of leopard (Panthera pardus) and the lion (Panthera leo) in the Comoé and Marahoué National Parks, Côte d'Ivoire, West Africa. Mammalia 70: 231-246	8.737	-3.74
440	Comoé National Park	Côte d'Ivoire	Dowd, D. Acting Director, Wild Chimpanzee Foundation, Représentation Régionale pour l'Afrique de l'Ouest, Abidjan, Côte d’Ivoire, data via e-mail on September 28 2011	9.33	-3.71
441	D'Azagny National Park (Wilson, 1989)	Côte d'Ivoire	Martin, R., de Meulenaer. T. 1989. The status of leopard in sub-Saharan Africa. A review by leopard specialists. IUCN Cat Specialist Group	5.253	-4.853
442	Marahoué National Park	Côte d'Ivoire	Bodendorfer, T., Hoppe-Dominik, B., Fischer, F., Linsenmair, K. E. 2006. Prey of leopard (Panthera pardus) and the lion (Panthera leo) in the Comoé and Marahoué National Parks, Côte d'Ivoire, West Africa. Mammalia 70: 231-246	7.096	-6.026
443	Marahoué National Park	Côte d'Ivoire	Henschel, P. IUCN/SSC Cat Specialist Group member, Panthera, Libreville, Gabon, pers. comm. via e-mail on August 17 2011	7.096	-6.026
444	Marahoué National Park	Côte d'Ivoire	Dowd, D. Acting Director, Wild Chimpanzee Foundation, Représentation Régionale pour l'Afrique de l'Ouest, Abidjan, Côte d’Ivoire, data via e-mail on September 28 2011	7.096	-6.026
445	Mount Nimba Strict Nature Reserve	Côte d'Ivoire	Nowell, K., Jackson, P. (eds.). 1996. Wild cats. Status survey and conservation action plan. IUCN/SSC Cat Specialist Group, Gland, Switzerland	7.563	-8.465
446	Taï National Park	Côte d'Ivoire	Hoppe-Dominik, B. 1984. Etude du spectre des proies de la panthere, Panthera pardus, dans le Parc National de Tai en Cote d’Ivoire. Mammalia 48: 477–487	5.602	-7.179
447	Taï National Park	Côte d'Ivoire	Hoppe-Dominik, B. 1988. Grass-eating leopards: Wolves turned into sheep? Naturwissenschaften 75, 49-50, 1988	5.602	-7.179
448	Taï National Park	Côte d'Ivoire	Anonymous. 1991. Predation and competition of leopards Panthera pardus and Chimpanzees Pan Troglodytes in the Tai Nationalpark, Ivory Coast	5.602	-7.179
449	Taï National Park	Côte d'Ivoire	Nowell, K., Jackson, P. (eds.). 1996. Wild cats. Status survey and conservation action plan. IUCN/SSC Cat Specialist Group, Gland, Switzerland	5.602	-7.179
450	Taï National Park	Côte d'Ivoire	Jenny, D. 1996. Spatial organization of leopards Panthera pardus in Tai National Park, Ivory Coast: is rainforest habitat a "tropical haven"?. Journal of Zoology, London (1996) 240, 427 440. The Zoological Society of London	5.602	-7.179
451	Taï National Park	Côte d'Ivoire	Henschel, P., Ray, J. 2003. Leopards in African rainforests: Survey and monitoring techniques. WCS Global Carnivore Program, 2003	5.602	-7.179
452	Taï National Park	Côte d'Ivoire	Boesch, C. 1991. The effects of leopard predation on grouping patterns in forest chimpanzees. Behaviour 117 (3-4) 1991. E.J. Brill. Leiden	5.602	-7.179
453	Taï National Park	Côte d'Ivoire	Boesch, C., Jenny, D. 1993. Leopard ecology and its predation effects on forest chimpanzees in Tai National Park. Progress Report and Proposal	5.602	-7.179
454	Taï National Park	Côte d'Ivoire	Zuberbühler, K., Jenny, D. 2002. Leopard predation and primate evolution. Journal of Human Evolution (2002) 43, 873–886	5.602	-7.179
455	Taï National Park	Côte d'Ivoire	Dind, F. 1995. Etude d'une population cible de léopards (Panthera pardus) en forêt tropicale humide (Parc National de Taï, Côte d'Ivoire). Travail de diplôme, Faculté de sciences, Université de Lausanne, Suisse	5.602	-7.179
456	Taï National Park	Côte d'Ivoire	Dowd, D. Acting Director, Wild Chimpanzee Foundation, Représentation Régionale pour l'Afrique de l'Ouest, Abidjan, Côte d’Ivoire, data via e-mail on September 28 2011	5.602	-7.179
457	Taï National Park (Wilson, 1988)	Côte d'Ivoire	Shoemaker, A.H. 1997. The Status of the Leopard, Panthera pardus, in Nature: A country by country analysis	5.602	-7.179
458	N'zi River Lodge (Réserve Naturelle de Faune de N'zi River Lodge)	Côte d'Ivoire	Chardonnet, P., Roques-Rogery, D. 2007. Réserve Naturelle de Faune de N'zi River Lodge, Côte d’Ivoire. Etudes prealables, Fondation Internationale pour la Gestion de la Faune (Fondation IGF), Paris	7.903	-4.774
459	Adail coast, southwest of Tadjura (Heuglin, 1860b)	Djibouti	Yalden, D., Largen, M., Kock, D. 1980. Catalogue of the mammals of Ethiopia. Italian Journal of Zoology, 13	11.744	42.688
460	Foret du Day	Djibouti	Heckel, J. 1999. Thomas Künzel's intermediate Djibouti report, No. 3 and 4 (via e-mail)	11.744	42.688
461	mountains near Tadjourah	Djibouti	Jackson, P. (Ed.) 1988. Cats in Djibouti. In: IUCN Cat Specialist Group newsletter Cat News, No. 9, July 1988	11.744	42.688
462	Randa mountains, 20 km from the city of Tadjourah	Djibouti	Jackson, P. (Ed.) 1990. Cat news from Djibouti. In: IUCN Cat Specialist Group newsletter Cat News, No. 13, July 1990	11.744	42.688
463	Tadjourah (Tadjura) (Fitzinger, 1866)	Djibouti	Yalden, D., Largen, M., Kock, D. 1980. Catalogue of the mammals of Ethiopia. Italian Journal of Zoology, 13	11.744	42.688
464	Moussa Ali mountains	Djibouti	Jackson, P. (Ed.) 1988. Cats in Djibouti. In: IUCN Cat Specialist Group newsletter Cat News, No. 9, July 1988	12.465	42.402
465	between Siwa and Dabba, Western Desert	Egpyt	Guggisberg, C. 1975. Wild cats of the world. David and Charles, London
466	Abu Durba (Ibrahim Helmy, 1997)	Egypt	Spalton, J., Hikmani, H. 2006. The leopard in the Arabian peninsula - distribution and subspecies status. In: IUCN Cat Specialist Group newsletter Cat News, Special Issue No 1, Status and conservation of the leopard on the Arabian peninsula, 2006	28.503	33.83
467	Ain el Taba, Sinai	Egypt	Osborn, D., Helmy, I. 1980. The contemporary land mammals of Egypt (including Sinai). In: Fieldiana: Zoology, New Series. Nr. 5, 1980	29.5	34.8
468	Ain el Taba, Sinai (Hart, 1891)	Egypt	Qumsiyeh, M. 1996. Mammals of the Holy Land. Texas Tech University Press	29.5	34.8
469	between Siwa and Dabba, Western Desert	Egypt	Pocock, R. 1931. The panthers and ounces of Asia. The Journal of the Bombay Natural History Society, Vol. XXXIV, Nos. 1 & 2
470	between Siwa and Dabba, Western Desert (Major S.S. Flower, late director of the zoological garden in Cairo)	Egypt	Daniel, J. 1996. The leopard in India. Natraj Publishers, Dehra Dun, India
471	El Maghra, Qattara Depression	Egypt	Osborn, D., Helmy, I. 1980. The contemporary land mammals of Egypt (including Sinai). In: Fieldiana: Zoology, New Series. Nr. 5, 1980	30.247	28.913
472	El Maghra, Qattara Depression	Egypt	Osborn, D., Helmy, I. 1980. The contemporary land mammals of Egypt (including Sinai). Fieldiana Zoology	30.247	28.913
473	El Maghra, Qattara Depression	Egypt	Ammann, K. 1993. Close encounters of the furry kind: an obituary?. Swara, East African Wildlife Society, Vol. 16, No. 5	30.247	28.913
474	Siwa Oasis (Flower)	Egypt	Hufnagl, E. 1972. Libyan mammals. The Oleander Press	29.205	25.519
475	Elba Mountain (Gebel Elba), Hala'ib Triangle	Egypt	Osborn, D., Helmy, I. 1980. The contemporary land mammals of Egypt (including Sinai). In: Fieldiana: Zoology, New Series. Nr. 5, 1980	22.191	36.352
476	Elba Mountain (Gebel Elba), Hala'ib Triangle	Egypt	Hoath, R. 2003. A field guide to the mammals of Egypt. The American University in Cairo Press, Cairo, Egypt	22.191	36.352
477	Elba Mountain (Gebel Elba), Hala'ib Triangle	Egypt	Hunter, M. 2004. The Great and Lesser Wild Cats of Egypt. http://www.touregypt.net/featurestories/cats.htm	22.191	36.352
478	Elba Mountain (Gebel Elba), Hala'ib Triangle	Egypt	Anonymous. 2004. EIECP Support Programme to the National Environmental Action Plan: Gabal Elba Protected Area Egypt	22.191	36.352
479	Feiran, Sinai	Egypt	Hunter, M. 2004. The Great and Lesser Wild Cats of Egypt. http://www.touregypt.net/featurestories/cats.htm	28.711	33.615
480	Gebel Ferani, Sinai	Egypt	Osborn, D., Helmy, I. 1980. The contemporary land mammals of Egypt (including Sinai). In: Fieldiana: Zoology, New Series. Nr. 5, 1980	28.496	34.306
481	Gebel Serbal, Sinai	Egypt	Hunter, M. 2004. The Great and Lesser Wild Cats of Egypt. http://www.touregypt.net/featurestories/cats.htm	28.651	33.644
482	Gebel Serbal, Sinai	Egypt	Osborn, D., Helmy, I. 1980. The contemporary land mammals of Egypt (including Sinai). In: Fieldiana: Zoology, New Series. Nr. 5, 1980	28.651	33.644
483	Gebel Serbal, Sinai (Hart, 1885)	Egypt	Qumsiyeh, M. 1996. Mammals of the Holy Land. Texas Tech University Press	28.651	33.644
484	Gebel Serbal, Sinai (Wassif and Hoogstraal, 1954)	Egypt	Harrison, D. 1968. The mammals of Arabia. Vol. 2. Ernest Benn Limited, London	28.651	33.644
485	Jebel Serbal, Sinai (Hain, pers.comm.)	Egypt	Smithers, R. 1983. The mammals of the southern African subregion. University of Pretoria, South Africa	28.651	33.644
486	Gebel Shomer, Sinai	Egypt	Osborn, D., Helmy, I. 1980. The contemporary land mammals of Egypt (including Sinai). In: Fieldiana: Zoology, New Series. Nr. 5, 1980	28.361	33.917
487	Umm Shaumer, Sinai (Hart, 1885)	Egypt	Qumsiyeh, M. 1996. Mammals of the Holy Land. Texas Tech University Press	28.361	33.917
488	Moiyet Luliya below Gebel Yithmid, Sinai	Egypt	Osborn, D., Helmy, I. 1980. The contemporary land mammals of Egypt (including Sinai). In: Fieldiana: Zoology, New Series. Nr. 5, 1980	28.25	34.028
489	Hala'ib triangle	Egypt	Alaaeldin Soultan pers. Comm. 2015	22.041	36.579
490	Hala'ib triangle	Egypt	Alaaeldin Soultan pers. Comm. 2015	22.148	36.444
491	western border of Elba PA, close to Wadi Allaqi PA	Egypt	Alaaeldin Soultan pers. Comm. 2015	22.732	34.701
492	Monte Cristal-Monte Alén	Equatorial Guinea	Anonymous. 2003(?). Description of biologically important areas, Central Africa	1.519	10.108
493	Monte Mitra Forest inside Monte Alén National Park (Nchanji et al., 2005)	Equatorial Guinea	Henschel, P. 2008. The conservation biology of the leopard Panthera pardus in Gabon: Status, threats and strategies for conservation. Dissertation, Georg-August-Universität zu Göttingen, Göttingen, Germany	1.519	10.108
494	Algeden mountain (Wickerrode, 1867)	Eritrea	Yalden, D., Largen, M., Kock, D. 1980. Catalogue of the mammals of Ethiopia. Italian Journal of Zoology, 13	15.47	37.1
495	Aylet (Ailat) (Rüppell, 1838b, 1840b; Jesse, 1869)	Eritrea	Yalden, D., Largen, M., Kock, D. 1980. Catalogue of the mammals of Ethiopia. Italian Journal of Zoology, 13	16.63	38.33
496	Habab (Heuglin, 1858, 1868; Fitzinger, 1866)	Eritrea	Yalden, D., Largen, M., Kock, D. 1980. Catalogue of the mammals of Ethiopia. Italian Journal of Zoology, 13	16.47	37.8
497	Keren (Heuglin, 1862c, 1868)	Eritrea	Yalden, D., Largen, M., Kock, D. 1980. Catalogue of the mammals of Ethiopia. Italian Journal of Zoology, 13	15.82	38.43
498	Massawa (Fitzinger, 1866)	Eritrea	Yalden, D., Largen, M., Kock, D. 1980. Catalogue of the mammals of Ethiopia. Italian Journal of Zoology, 13	15.6	39.3
499	Massawa (Massaua)	Eritrea	Heuglin, T., Fitzinger, L. 1866. Säugetiere Nordost-Afikas	15.6	39.3
500	near Massawa (see map)	Eritrea	Büttiker, W., Krupp, F. 1985. Fauna of Saudi Arabia. Vol. 7, 1985	15.6	39.3
501	mountains in central Eritrea	Eritrea	Zinner, D., Peláez, F., Torkler, F. 2001. Distribution and habitat associations of baboons (Papio hamadryas) in central Eritrea. International Journal of Primatology, Vol. 22, No. 3, 2001	15.79	38.8
502	mountains north of Asmara (see map)	Eritrea	Büttiker, W., Krupp, F. 1985. Fauna of Saudi Arabia. Vol. 7, 1985	15.79	38.8
503	Abijatta-Shalla Lakes National Park	Ethiopia	Anonymous. 1993. Notes to accompany table of mammal ocurrence in wildlife conservation areas	7.54	38.48
504	Abijatta-Shalla Lakes National Park	Ethiopia	Shoemaker, A.H. 1997. The Status of the Leopard, Panthera pardus, in Nature: A country by country analysis	7.54	38.48
505	Addis Ababa	Ethiopia	Croes, B., Buij, R. 2009. 3rd International Seminar on the Conservation and Management of Lions and other Large Carnivores in West and Central Africa. Final notes, 17 and 18 February 2009, Maroua, Cameroon	9.09	38.74
506	Addis Ababa, British embassy compound	Ethiopia	Anonymous. 2006. UK diplomats fear Addis leopard. BBC News, 9 October 2006 / http://news.bbc.co.uk/2/hi/africa/6034889.stm / Download October 2006	9.09	38.74
507	Adis Ababa	Ethiopia	Hollister, N. 1918. East African mammals in the U.S. National Museum. Part 1 U.S. National Museum Bulletin 99 (Washington): 170-174	9.09	38.74
508	Ataba (Rüppell, 1838b, 1840b)	Ethiopia	Yalden, D., Largen, M., Kock, D. 1980. Catalogue of the mammals of Ethiopia. Italian Journal of Zoology, 13	13.52	38.4
509	Awash National Park	Ethiopia	Anonymous. 1993. Notes to accompany table of mammal ocurrence in wildlife conservation areas	8.96	39.9
510	Awash National Park	Ethiopia	Shoemaker, A.H. 1997. The Status of the Leopard, Panthera pardus, in Nature: A country by country analysis	8.96	39.9
511	Babille Elephant Sanctuary (Harar Wildlife Sanctuary)	Ethiopia	Anonymous. 1993. Notes to accompany table of mammal ocurrence in wildlife conservation areas	8.65	42.61
512	Babille Elephant Sanctuary (Harar Wildlife Sanctuary)	Ethiopia	Shoemaker, A.H. 1997. The Status of the Leopard, Panthera pardus, in Nature: A country by country analysis	8.65	42.61
513	Bale mountains (Leslie Brown, pers. comm.)	Ethiopia	Teer, J., Swank, W. 1977. Status of the leopard in Africa south of the Sahara. Report for the Office of Endangered Species, US Fish and Wildlife Service, Washington, DC, USA	6.749	39.735
514	Bale Mountains National Park	Ethiopia	Myers, N. 1976. The leopard Panthera pardus in Africa. IUCN Monograph No. 5. International Union for Conservation of Nature and Natural Resources, Morges, Switzerland. 79 pp.	6.749	39.735
515	Bale Mountains National Park	Ethiopia	Anonymous. 1993. Notes to accompany table of mammal ocurrence in wildlife conservation areas	6.749	39.735
516	Bale Mountains National Park	Ethiopia	Shoemaker, A.H. 1997. The Status of the Leopard, Panthera pardus, in Nature: A country by country analysis	6.749	39.735
517	Gambela National Park	Ethiopia	Anonymous. 1993. Notes to accompany table of mammal ocurrence in wildlife conservation areas	8	34.07
518	Gondar (Rüppell, 1838b, 1840b; Heuglin, 1868)	Ethiopia	Yalden, D., Largen, M., Kock, D. 1980. Catalogue of the mammals of Ethiopia. Italian Journal of Zoology, 13	12.6	37.47
519	Gondar Province (Martin and de Meulenaer, 1988)	Ethiopia	Shoemaker, A.H. 1997. The Status of the Leopard, Panthera pardus, in Nature: A country by country analysis	12.6	37.47
520	Kuni-Muktar Mountain Nyala Sanctuary	Ethiopia	Anonymous. 1993. Notes to accompany table of mammal ocurrence in wildlife conservation areas	9	40.82
521	Kuni-Muktar Mountain Nyala Sanctuary	Ethiopia	Shoemaker, A.H. 1997. The Status of the Leopard, Panthera pardus, in Nature: A country by country analysis	9	40.82
522	Mago National Park	Ethiopia	Shoemaker, A.H. 1997. The Status of the Leopard, Panthera pardus, in Nature: A country by country analysis	5.51	36.35
523	Mago National Park	Ethiopia	Anonymous. 1993. Notes to accompany table of mammal ocurrence in wildlife conservation areas	5.51	36.35
524	Nechisar National Park	Ethiopia	Duckworth, J. 1992. Sighting frequencies of nocturnal mammals in an Ethiopian Rift Valley national park. African Journal of Ecology: 30, 90-97	5.99	37.85
525	Nechisar National Park	Ethiopia	Anonymous. 1993. Notes to accompany table of mammal ocurrence in wildlife conservation areas	5.99	37.85
526	Nechisar National Park	Ethiopia	Shoemaker, A.H. 1997. The Status of the Leopard, Panthera pardus, in Nature: A country by country analysis	5.99	37.85
527	Nechisar National Park	Ethiopia	Boitani, L. 1999. A databank for the conservation and management of African mammals. Institute of Applied Ecology, Rome, Italy	5.99	37.85
528	Omo National Park	Ethiopia	Teer, J., Swank, W. 1977. Status of the leopard in Africa south of the Sahara. Report for the Office of Endangered Species, US Fish and Wildlife Service, Washington, DC, USA	5.82	35.83
529	Omo National Park	Ethiopia	Anonymous. 1993. Notes to accompany table of mammal ocurrence in wildlife conservation areas	5.82	35.83
530	Omo National Park	Ethiopia	Shoemaker, A.H. 1997. The Status of the Leopard, Panthera pardus, in Nature: A country by country analysis	5.82	35.83
531	Senkele Swayne's Hartebeest Sanctuary (Senkele Wildlife Sanctuary)	Ethiopia	Anonymous. 1993. Notes to accompany table of mammal ocurrence in wildlife conservation areas	7.18	38.34
532	Senkele Swayne's Hartebeest Sanctuary (Senkele Wildlife Sanctuary)	Ethiopia	Shoemaker, A.H. 1997. The Status of the Leopard, Panthera pardus, in Nature: A country by country analysis	7.18	38.34
533	Simien Mountains National Park	Ethiopia	Anonymous. 1993. Notes to accompany table of mammal ocurrence in wildlife conservation areas	13.31	38.27
534	Simien Mountains National Park	Ethiopia	Nowell, K., Jackson, P. (eds.). 1996. Wild cats. Status survey and conservation action plan. IUCN/SSC Cat Specialist Group, Gland, Switzerland	13.31	38.27
535	Simien Mountains National Park	Ethiopia	Shoemaker, A.H. 1997. The Status of the Leopard, Panthera pardus, in Nature: A country by country analysis	13.31	38.27
536	Simien Mountains National Park, Beleges (Bellegas) Valley (Heuglin, 1857)	Ethiopia	Yalden, D., Largen, M., Kock, D. 1980. Catalogue of the mammals of Ethiopia. Italian Journal of Zoology, 13	13.31	38.27
537	Simien Plateau (Heuglin, 1868)	Ethiopia	Yalden, D., Largen, M., Kock, D. 1980. Catalogue of the mammals of Ethiopia. Italian Journal of Zoology, 13	13.31	38.27
538	Yabelo Wildlife Sanctuary	Ethiopia	Anonymous. 1993. Notes to accompany table of mammal ocurrence in wildlife conservation areas	5.22	38.57
539	Yabelo Wildlife Sanctuary	Ethiopia	Shoemaker, A.H. 1997. The Status of the Leopard, Panthera pardus, in Nature: A country by country analysis	5.22	38.57
540	Yangudi Rassa National Park	Ethiopia	Anonymous. 1993. Notes to accompany table of mammal ocurrence in wildlife conservation areas	10.53	40.88
541	Yangudi Rassa National Park	Ethiopia	Nowell, K., Jackson, P. (eds.). 1996. Wild cats. Status survey and conservation action plan. IUCN/SSC Cat Specialist Group, Gland, Switzerland	10.53	40.88
542	Yangudi Rassa National Park	Ethiopia	Shoemaker, A.H. 1997. The Status of the Leopard, Panthera pardus, in Nature: A country by country analysis	10.53	40.88
543	Yangudi Rassa National Park (formerly Danakil) (Fitzinger, 1866)	Ethiopia	Yalden, D., Largen, M., Kock, D. 1980. Catalogue of the mammals of Ethiopia. Italian Journal of Zoology, 13	10.53	40.88
544	Harrar desert region (Roussos)	Ethiopia	Martin, R., de Meulenaer, T. 1988. Survey of the status of the leopard Panthera pardus in sub-Saharan Africa. CITES, Geneva, Switzerland	9.305	42.133
545	Gorahai, 40 miles west of Gorahai	Ethiopia	Drake-Brockman, R. 1910. The mammals of Somaliland. London	6.62	43.55
546	Gorahai, Ogaden, 40 miles west of Gorahai	Ethiopia	Hollister, N. 1918. East African mammals in the U.S. National Museum. Part 1 U.S. National Museum Bulletin 99 (Washington): 170-174	6.62	43.55
547	Bale Mountains National Park, Web Valley	Ethiopia	Atickem, A., Williams, S., Bekele, A., and Thirgood, S. 2010. Livestock predation in the Bale Mountains, Ethiopia. African Journal of Ecology 48(14): 1076-1082	7	39.7
548	Addis Ababa, Abissynya	Ethiopia	da Silva, L. G. 2014. Analise da distribuicao especial do melanismo na familia Felidae em funcao de condicionantes ambientais. (Spatial distribution of melanism in the Felidae family in regard of environmental conditions). Thesis: 1-183. Pontificia Universidade Catolica Do Rio Grande Do Sul.	9.0445	38.6967
549	Bereket Girma Wildlife Rescue	Ethiopia	da Silva, L. G. 2014. Analise da distribuicao especial do melanismo na familia Felidae em funcao de condicionantes ambientais. (Spatial distribution of melanism in the Felidae family in regard of environmental conditions). Thesis: 1-183. Pontificia Universidade Catolica Do Rio Grande Do Sul.	9.0639	38.547
550	Haro, Abyssinia	Ethiopia	da Silva, L. G. 2014. Analise da distribuicao especial do melanismo na familia Felidae em funcao de condicionantes ambientais. (Spatial distribution of melanism in the Felidae family in regard of environmental conditions). Thesis: 1-183. Pontificia Universidade Catolica Do Rio Grande Do Sul.	9.0104	34.7012
551	Batéké Plateau National Park (Bout, 2006)	Gabon	Henschel, P. 2008. The conservation biology of the leopard Panthera pardus in Gabon: Status, threats and strategies for conservation. Dissertation, Georg-August-Universität zu Göttingen, Göttingen, Germany	-2.34	14.05
552	Birougou National Park (Aba’a Nseme and Bezangoye Ndoukoue, 2007)	Gabon	Henschel, P. 2008. The conservation biology of the leopard Panthera pardus in Gabon: Status, threats and strategies for conservation. Dissertation, Georg-August-Universität zu Göttingen, Göttingen, Germany	-1.83	12.37
553	Ivindo National Park	Gabon	Henschel, P. 2008. The conservation biology of the leopard Panthera pardus in Gabon: Status, threats and strategies for conservation. Dissertation, Georg-August-Universität zu Göttingen, Göttingen, Germany	0	12.7
554	Ivindo National Park (Henschel, unpubl. data)	Gabon	Hayward, M., Henschel, P., O'Brien, J., Hofmeyr, M., Balme, G., Kerley, G. 2006. Prey preferences of the leopard (Panthera pardus). Journal of Zoology ,London: 1-16	0	12.7
555	Loango National Park (Boddicker, 2006)	Gabon	Henschel, P. 2008. The conservation biology of the leopard Panthera pardus in Gabon: Status, threats and strategies for conservation. Dissertation, Georg-August-Universität zu Göttingen, Göttingen, Germany	-2.045	9.6
556	Lopé National Park	Gabon	Nowell, K., Jackson, P. (eds.). 1996. Wild cats. Status survey and conservation action plan. IUCN/SSC Cat Specialist Group, Gland, Switzerland	-0.37	11.62
557	Lopé National Park	Gabon	Henschel, P. 2001. Untersuchung der Ernährungsweise und der Populationsdichte des Leoparden (Panthera pardus) im Lopé Reservat, Gabun, Zentralafrika. Diplomarbeit, Zentrum für Naturschutz an der Biologischen Fakultät der Georg-August-Universität zu Göttingen	-0.37	11.62
558	Lopé National Park	Gabon	Henschel, P., Abernethy, K., White, L. 2005. Leopard food habits in the Lopé National Park, Gabon, Central Africa. African Journal of Ecology 43:21-8	-0.37	11.62
559	Mikongo Conservation Centre region, Lopé National Park	Gabon	Bahaa-el-din, L., Henschel, P., Slotow, R., MacDonald, D., Hunter, L. 2011. Systematic survey efforts of the African golden cat - Part 1. Results from Gabon. Cat News, IUCN Cat Specialist Group Newsletter, No. 55, Autumn 2011	-0.37	11.62
560	Minkébé National Park (W.W.F. Minkébé, unpublished data)	Gabon	Henschel, P. 2008. The conservation biology of the leopard Panthera pardus in Gabon: Status, threats and strategies for conservation. Dissertation, Georg-August-Universität zu Göttingen, Göttingen, Germany	1.91	13.05
561	Monte Cristal-Monte Alen	Gabon	Anonymous. 2003(?). Description of biologically important areas, Central Africa	0.79	10.1
562	Monts de Cristal (Aba’a Nseme, 2006)	Gabon	Henschel, P. 2008. The conservation biology of the leopard Panthera pardus in Gabon: Status, threats and strategies for conservation. Dissertation, Georg-August-Universität zu Göttingen, Göttingen, Germany	0.79	10.1
563	Moukalaba-Doudou National Park (Boddicker, 2006)	Gabon	Henschel, P. 2008. The conservation biology of the leopard Panthera pardus in Gabon: Status, threats and strategies for conservation. Dissertation, Georg-August-Universität zu Göttingen, Göttingen, Germany	-2.32	10.31
564	Pongara National Park (Latour, 2006)	Gabon	Henschel, P. 2008. The conservation biology of the leopard Panthera pardus in Gabon: Status, threats and strategies for conservation. Dissertation, Georg-August-Universität zu Göttingen, Göttingen, Germany	0.07	9.92
565	Waka National Park (Abitsi, 2006)	Gabon	Henschel, P. 2008. The conservation biology of the leopard Panthera pardus in Gabon: Status, threats and strategies for conservation. Dissertation, Georg-August-Universität zu Göttingen, Göttingen, Germany	-1.17	11.1
566	Makokou-M'Vadi-Mekambo triangle, north-eastern Gabon	Gabon	Dobroruka, L., Bree, P. 1965. Quelques donnèes taxonomiques sur le panthères de la règion nord-est de Gabun. Biologia Gabonica 1: 297-302	0.974	13.38
567	Sette Cama (Cette Cama) (Pocock, 1932)	Gabon	Rosevear, D. 1974. The carnivores of West Africa. Trustees of the British Museum (Natural History), London	-2.333	11.183
568	Lékédi (Parc de la Lékédi)	Gabon	Anonymous. 2008. Bilan des activités de suivi écologique et d'aménagement dans le Parc de la Lékédi (Gabon), Années 2006-2007. Fondation Internationale pour la Sauvegarde de la Faune (Fondation IGF), Paris	-1.5	13.16
569	Ivindo National Park	Gabon	Henschel, P., Hunter, L., Coad, L., Abernethy, K., Mühleberg, M. 2011. Leopard prey choice in the Congo Basin rainforest suggests exploitative competition with human bushmeat hunters. Journal of Zoology, London, 285(2011):11-20.	0	12.7
570	Ivindo National Park	Gabon	Henschel, P., Hunter, L., Coad, L., Abernethy, K., Mühleberg, M. 2011. Leopard prey choice in the Congo Basin rainforest suggests exploitative competition with human bushmeat hunters. Journal of Zoology, London, 285(2011):11-20.	0	12.7
571	Lopé National Park (southeast of)	Gabon	Henschel, P., Hunter, L., Coad, L., Abernethy, K., Mühleberg, M. 2011. Leopard prey choice in the Congo Basin rainforest suggests exploitative competition with human bushmeat hunters. Journal of Zoology, London, 285(2011):11-20.	-1.2	11.9
572	Lopé National Park (southeast of)	Gabon	Henschel, P., Hunter, L., Coad, L., Abernethy, K., Mühleberg, M. 2011. Leopard prey choice in the Congo Basin rainforest suggests exploitative competition with human bushmeat hunters. Journal of Zoology, London, 285(2011):11-20.	-1.2	11.9
573	Ivindo National Park	Gabon	da Silva, L. G. 2014. Analise da distribuicao especial do melanismo na familia Felidae em funcao de condicionantes ambientais. (Spatial distribution of melanism in the Felidae family in regard of environmental conditions). Thesis: 1-183. Pontificia Universidade Catolica Do Rio Grande Do Sul.	0.1768	12.9879
574	Ivindo National Park	Gabon	da Silva, L. G. 2014. Analise da distribuicao especial do melanismo na familia Felidae em funcao de condicionantes ambientais. (Spatial distribution of melanism in the Felidae family in regard of environmental conditions). Thesis: 1-183. Pontificia Universidade Catolica Do Rio Grande Do Sul.	-0.2699	12.7138
575	Koulamoutou	Gabon	da Silva, L. G. 2014. Analise da distribuicao especial do melanismo na familia Felidae em funcao de condicionantes ambientais. (Spatial distribution of melanism in the Felidae family in regard of environmental conditions). Thesis: 1-183. Pontificia Universidade Catolica Do Rio Grande Do Sul.	-0.9773	12.3016
576	Lopé National Park	Gabon	da Silva, L. G. 2014. Analise da distribuicao especial do melanismo na familia Felidae em funcao de condicionantes ambientais. (Spatial distribution of melanism in the Felidae family in regard of environmental conditions). Thesis: 1-183. Pontificia Universidade Catolica Do Rio Grande Do Sul.	-0.2151	11.5191
577	Lopé National Park	Gabon	da Silva, L. G. 2014. Analise da distribuicao especial do melanismo na familia Felidae em funcao de condicionantes ambientais. (Spatial distribution of melanism in the Felidae family in regard of environmental conditions). Thesis: 1-183. Pontificia Universidade Catolica Do Rio Grande Do Sul.	-0.5203	11.4897
578	Lopé National Park	Gabon	da Silva, L. G. 2014. Analise da distribuicao especial do melanismo na familia Felidae em funcao de condicionantes ambientais. (Spatial distribution of melanism in the Felidae family in regard of environmental conditions). Thesis: 1-183. Pontificia Universidade Catolica Do Rio Grande Do Sul.	-0.6079	11.6042
579	Lopé National Park	Gabon	da Silva, L. G. 2014. Analise da distribuicao especial do melanismo na familia Felidae em funcao de condicionantes ambientais. (Spatial distribution of melanism in the Felidae family in regard of environmental conditions). Thesis: 1-183. Pontificia Universidade Catolica Do Rio Grande Do Sul.	-0.6606	11.5551
580	Lopé National Park	Gabon	da Silva, L. G. 2014. Analise da distribuicao especial do melanismo na familia Felidae em funcao de condicionantes ambientais. (Spatial distribution of melanism in the Felidae family in regard of environmental conditions). Thesis: 1-183. Pontificia Universidade Catolica Do Rio Grande Do Sul.	-0.1773	11.4754
581	Lopé National Park	Gabon	da Silva, L. G. 2014. Analise da distribuicao especial do melanismo na familia Felidae em funcao de condicionantes ambientais. (Spatial distribution of melanism in the Felidae family in regard of environmental conditions). Thesis: 1-183. Pontificia Universidade Catolica Do Rio Grande Do Sul.	-0.3088	11.6332
582	Ogooue River, Kan Kann	Gabon	da Silva, L. G. 2014. Analise da distribuicao especial do melanismo na familia Felidae em funcao de condicionantes ambientais. (Spatial distribution of melanism in the Felidae family in regard of environmental conditions). Thesis: 1-183. Pontificia Universidade Catolica Do Rio Grande Do Sul.	-0.0333	12.3136
583	Ongongo	Gabon	da Silva, L. G. 2014. Analise da distribuicao especial do melanismo na familia Felidae em funcao de condicionantes ambientais. (Spatial distribution of melanism in the Felidae family in regard of environmental conditions). Thesis: 1-183. Pontificia Universidade Catolica Do Rio Grande Do Sul.	1.3084	11.6978
584	Plateau Bateke National Park	Gabon	da Silva, L. G. 2014. Analise da distribuicao especial do melanismo na familia Felidae em funcao de condicionantes ambientais. (Spatial distribution of melanism in the Felidae family in regard of environmental conditions). Thesis: 1-183. Pontificia Universidade Catolica Do Rio Grande Do Sul.	-2.2737	14.0952
585	Abuko Nature Reserve	Gambia	www.accessgambia.com/information/abuko-nature-reserve.html / access: September 2008	13.39	-16.651
586	Barra District (Burkinshaw, 1991)	Gambia	Grubb, P., et al. 1998. Mammals of Ghana, Sierra Leone and the Gambia, The Trendrine Press. 330 p.	13.5	-16.53
587	Batelling (Lundwall, 1975)	Gambia	Grubb, P., et al. 1998. Mammals of Ghana, Sierra Leone and the Gambia, The Trendrine Press. 330 p.	13.4	-15.84
588	near Tendaba (Parker, 1973)	Gambia	Grubb, P., et al. 1998. Mammals of Ghana, Sierra Leone and the Gambia, The Trendrine Press. 330 p.	13.43	-15.8
589	Wule District	Gambia	Rosevear, D. 1974. The carnivores of West Africa. Trustees of the British Museum (Natural History), London	13.53	-14.03
590	Afram Plains (Gaunt, undated)	Ghana	Grubb, P., et al. 1998. Mammals of Ghana, Sierra Leone and the Gambia, The Trendrine Press. 330 p.	6.926	-0.148
591	Ankasa Game Production Reserve (Manu, Director, Game and Wildlife Department, undated)	Ghana	Martin, R., de Meulenaer, T. 1988. Survey of the status of the leopard Panthera pardus in sub-Saharan Africa. CITES, Geneva, Switzerland	5.262	-2.579
592	Chiana near Navrongo (Hamilton, 1941)	Ghana	Grubb, P., et al. 1998. Mammals of Ghana, Sierra Leone and the Gambia, The Trendrine Press. 330 p.	10.887	-1.267
593	Ejura (Enjura) area in the Ashanti region (Manu, Director, Game and Wildlife Department, undated)	Ghana	Martin, R., de Meulenaer, T. 1988. Survey of the status of the leopard Panthera pardus in sub-Saharan Africa. CITES, Geneva, Switzerland	7.333	-1.367
594	Mole National Park	Ghana	Nowell, K., Jackson, P. (eds.). 1996. Wild cats. Status survey and conservation action plan. IUCN/SSC Cat Specialist Group, Gland, Switzerland	9.62	-1.75
595	Mole National Park	Ghana	Burton, C. et al. 2007. Conservation status of larger carnivores in Mole National Park, Ghana. Society for Conservation Biology (SCB) Annual Meeting 2007, Port Elizabeth, South Africa	9.62	-1.75
596	Mole National Park	Ghana	Burton, C., Balangtaa, C., Sam, M., Brashares, J. 2007. Conservation status of felids in Mole National Park, Ghana. Felid Biology & Conservation Conference, Oxford, September 2007	9.62	-1.75
597	Mole National Park	Ghana	Henschel, P., Azani, D., Burton, C., Malanda, G., Saidu, Y., Sam, M., Hunter, L. 2010. Lion status updates from five range countries in West and Central Africa. In: IUCN Cat Specialist Group newsletter Cat News, No. 52, Spring 2010	9.62	-1.75
598	Mole National Park	Ghana	Burton, A., Buedi, E., Balangtaa, C., Kpelle, D., Sam, M., Brashares, J. 2011. The decline of lions in Ghana's Mole National Park. African Journal of Ecology 49: 122-126	9.62	-1.75
599	Mole National Park (Angelici et al., 2008)	Ghana	Angelici, F., Petrozzi, F. 2010. Lions in the Mole National Park in Ghana, Northern Region. Cat News, IUCN Cat Specialist Group Newsletter, No. 53, Autumn 2010	9.62	-1.75
600	Mole National Park (Manu, Director, Game and Wildlife Department, undated)	Ghana	Martin, R., de Meulenaer, T. 1988. Survey of the status of the leopard Panthera pardus in sub-Saharan Africa. CITES, Geneva, Switzerland	9.62	-1.75
601	Muni-Pomadze Ramsar site, Ghana coast	Ghana	Ryan, J., Attuquayefio, D. 2000. Mammal fauna of the Muni-Pomadze Ramsar site, Ghana. Biodiversity and Conservation 9: 541–560, 2000	5.454	-0.613
602	Shai Hills (Wilson & Kpelle, 1992)	Ghana	Grubb, P., et al. 1998. Mammals of Ghana, Sierra Leone and the Gambia, The Trendrine Press. 330 p.	5.9	0.066
603	Juaso	Ghana	Rosevear, D. 1974. The carnivores of West Africa. Trustees of the British Museum (Natural History), London	6.582	-1.121
604	Goaso	Ghana	Rosevear, D. 1974. The carnivores of West Africa. Trustees of the British Museum (Natural History), London	6.8	-2.517
605	Foso	Ghana	Rosevear, D. 1974. The carnivores of West Africa. Trustees of the British Museum (Natural History), London	5.7	-1.284
606	Mole National Park	Ghana	Burton, A., Sam, M., Kpelle, D., Balangtaa, C., Buedi, E., Brashares, J. 2011. Evaluating persistence and its predictors in a West African carnivore community. Biological Conservation 144 (2011): 2344-2353.	9.6	-1.8
607	Mole National Park	Ghana	da Silva, L. G. 2014. Analise da distribuicao especial do melanismo na familia Felidae em funcao de condicionantes ambientais. (Spatial distribution of melanism in the Felidae family in regard of environmental conditions). Thesis: 1-183. Pontificia Universidade Catolica Do Rio Grande Do Sul.	9.4323	-1.7133
608	Mole National Park	Ghana	da Silva, L. G. 2014. Analise da distribuicao especial do melanismo na familia Felidae em funcao de condicionantes ambientais. (Spatial distribution of melanism in the Felidae family in regard of environmental conditions). Thesis: 1-183. Pontificia Universidade Catolica Do Rio Grande Do Sul.	9.3845	-2.0271
609	Dabiss administrative sector	Guinea	Brugiere, D., Badjinca, I., Silva, C., Serra, A., Barry, M. 2005. Distribution and status of lions and leopards in southern Guinea Bissau and western Guinea, West Africa. In: IUCN Cat Specialist Group newsletter Cat News, No. 43: 14-8	11.338	-14.218
610	Sansalé administrative sector	Guinea	Brugiere, D., Badjinca, I., Silva, C., Serra, A., Barry, M. 2005. Distribution and status of lions and leopards in southern Guinea Bissau and western Guinea, West Africa. In: IUCN Cat Specialist Group newsletter Cat News, No. 43: 14-8	11.362	-14.702
611	Diécké (Bourque & Wilson, 1990)	Guinea	Barnett, A., Prangley, M. 1997. Mammalogy in the Republic of Guinea: an overview of research from 1946 to 1996, a preliminary check-list and a summary of research recommendations for the future. Mammal Review, Vol. 27, No. 3, 115-164	7.35	-8.95
612	Ziama Biosphere Reserve	Guinea	Barnett, A., Prangley, M. 1997. Mammalogy in the Republic of Guinea: an overview of research from 1946 to 1996, a preliminary check-list and a summary of research recommendations for the future. Mammal Review, Vol. 27, No. 3, 115-164	8.345	-9.348
613	Haut Niger National Park (Oulare, A., 2009)	Guinea	Croes, B., Buij, R. 2009. 3rd International Seminar on the Conservation and Management of Lions and other Large Carnivores in West and Central Africa. Final notes, 17 and 18 February 2009, Maroua, Cameroon	10.26	-10.08
614	Parc National du Haut Niger (High Niger National Park)	Guinea	Houpline, C. 2010. Lion d’Afrique de l’Ouest: statut de conservation en Guinée. CEPA magazine, No 22, Octobre 2010	10.26	-10.08
615	Parc National du Haut Niger (High Niger National Park)	Guinea	Henschel, P. IUCN/SSC Cat Specialist Group member, Panthera, Libreville, Gabon, pers. comm. via e-mail on August 17 2011	10.26	-10.08
616	Kanfarandé administrative sector	Guinea	Brugiere, D., Badjinca, I., Silva, C., Serra, A., Barry, M. 2005. Distribution and status of lions and leopards in southern Guinea Bissau and western Guinea, West Africa. In: IUCN Cat Specialist Group newsletter Cat News, No. 43: 14-8	10.87	-14.67
617	Mount Gangan (Gromier, 1936)	Guinea	Barnett, A., Prangley, M. 1997. Mammalogy in the Republic of Guinea: an overview of research from 1946 to 1996, a preliminary check-list and a summary of research recommendations for the future. Mammal Review, Vol. 27, No. 3, 115-164	10.189	-13.024
618	Mount Nimba (Lamotte, 1942)	Guinea	Barnett, A., Prangley, M. 1997. Mammalogy in the Republic of Guinea: an overview of research from 1946 to 1996, a preliminary check-list and a summary of research recommendations for the future. Mammal Review, Vol. 27, No. 3, 115-164	7.633	-8.434
619	Mount Nimba Strict Nature Reserve	Guinea	Nowell, K., Jackson, P. (eds.). 1996. Wild cats. Status survey and conservation action plan. IUCN/SSC Cat Specialist Group, Gland, Switzerland	7.633	-8.434
620	Bédanda administrative sector	Guinea-Bissau	Brugiere, D., Badjinca, I., Silva, C., Serra, A., Barry, M. 2005. Distribution and status of lions and leopards in southern Guinea Bissau and western Guinea, West Africa. In: IUCN Cat Specialist Group newsletter Cat News, No. 43: 14-8	11.24	-15.06
621	Cacine administrative sector	Guinea-Bissau	Brugiere, D., Badjinca, I., Silva, C., Serra, A., Barry, M. 2005. Distribution and status of lions and leopards in southern Guinea Bissau and western Guinea, West Africa. In: IUCN Cat Specialist Group newsletter Cat News, No. 43: 14-8	11.24	-15.06
622	Boé administrative sector	Guinea-Bissau	Brugiere, D., Badjinca, I., Silva, C., Serra, A., Barry, M. 2005. Distribution and status of lions and leopards in southern Guinea Bissau and western Guinea, West Africa. In: IUCN Cat Specialist Group newsletter Cat News, No. 43: 14-8	11.9	-14.03
623	Gabu administrative sector	Guinea-Bissau	Brugiere, D., Badjinca, I., Silva, C., Serra, A., Barry, M. 2005. Distribution and status of lions and leopards in southern Guinea Bissau and western Guinea, West Africa. In: IUCN Cat Specialist Group newsletter Cat News, No. 43: 14-8	11.9	-14.03
624	Dulombi (proposed) National Park	Guinea-Bissau	Paris, B. 1991. Plan de développement de la reserve de Dulombi. Ministèrs du Développement Rural et de l’Agriculture & Centre Canadien d’Etudes et de Coopération international, Guinée-Bissau	11.75	-14.46
625	Dulombi (proposed) National Park (Thibault, 1993)	Guinea-Bissau	Brugiere, D., Badjinca, I., Silva, C., Serra, A., Barry, M. 2005. Distribution and status of lions and leopards in southern Guinea Bissau and western Guinea, West Africa. In: IUCN Cat Specialist Group newsletter Cat News, No. 43: 14-8	11.75	-14.46
626	Galomaro administrative sector	Guinea-Bissau	Brugiere, D., Badjinca, I., Silva, C., Serra, A., Barry, M. 2005. Distribution and status of lions and leopards in southern Guinea Bissau and western Guinea, West Africa. In: IUCN Cat Specialist Group newsletter Cat News, No. 43: 14-8	11.75	-14.46
627	Xitole administrative sector	Guinea-Bissau	Brugiere, D., Badjinca, I., Silva, C., Serra, A., Barry, M. 2005. Distribution and status of lions and leopards in southern Guinea Bissau and western Guinea, West Africa. In: IUCN Cat Specialist Group newsletter Cat News, No. 43: 14-8	11.75	-14.46
628	Qébo administrative sector	Guinea-Bissau	Brugiere, D., Badjinca, I., Silva, C., Serra, A., Barry, M. 2005. Distribution and status of lions and leopards in southern Guinea Bissau and western Guinea, West Africa. In: IUCN Cat Specialist Group newsletter Cat News, No. 43: 14-8	11.586	-14.746
629	Aberdare	Kenya	Fey, V. 1964. The diet of leopards. African Wild Life 18: 105-109	-0.455	36.739
630	Aberdare mountain range (Brian Hern, pers. comm.)	Kenya	Eaton, R. 1977. Appendices to: The status and conservation of the leopard in Sub-Saharan Africa: 1-53. Tucson, Arizona, Safari Club International	-0.455	36.739
631	Aberdare mountain range (Brian Herne, pers. comm.)	Kenya	Eaton, R. 1977. Appendices to: The status and conservation of the leopard in Sub-Saharan Africa: 1-53. Tucson, Arizona, Safari Club International	-0.455	36.739
632	Aberdare mountains (Nyandarua mountains)	Kenya	Pieta, K. 1999. Mythos der schwarzen Raubkatzen. Wildlife Observer, 3/99 März	-0.455	36.739
633	Aberdare National Park	Kenya	Myers, N. 1976. The leopard Panthera pardus in Africa. IUCN Monograph No. 5. International Union for Conservation of Nature and Natural Resources, Morges, Switzerland. 79 pp.	-0.455	36.739
634	Aberdare range, Treetops salient area (Woodley in Hamilton, 1981 p. 62)	Kenya	Martin, R., de Meulenaer, T. 1988. Survey of the status of the leopard Panthera pardus in sub-Saharan Africa. CITES, Geneva, Switzerland	-0.455	36.739
635	Aberdares	Kenya	Teer, J., Swank, W. 1977. Status of the leopard in Africa south of the Sahara. Report for the Office of Endangered Species, US Fish and Wildlife Service, Washington, DC, USA	-0.455	36.739
636	Aberdares	Kenya	Hamilton, P. 1981. The leopard Panthera pardus and the cheetah Acinonyx jubatus in Kenya. Report for the U.S. Fish & Wildlife Service, the African Wildlife Leadership Foundation and the Government of Kenya	-0.455	36.739
637	Ajao, Wajir District	Kenya	Hamilton, P. 1981. The leopard Panthera pardus and the cheetah Acinonyx jubatus in Kenya. Report for the U.S. Fish & Wildlife Service, the African Wildlife Leadership Foundation and the Government of Kenya	2.95	39.7
638	Akira Ranch, Rift Valley, near Mount Longonot National Park	Kenya	Hamilton, P. 1981. The leopard Panthera pardus and the cheetah Acinonyx jubatus in Kenya. Report for the U.S. Fish & Wildlife Service, the African Wildlife Leadership Foundation and the Government of Kenya	-1	36.367
639	Ali Gollo, Wajir District	Kenya	Hamilton, P. 1981. The leopard Panthera pardus and the cheetah Acinonyx jubatus in Kenya. Report for the U.S. Fish & Wildlife Service, the African Wildlife Leadership Foundation and the Government of Kenya	2.579	39.983
640	Cherangani mountain range (Brian Hern, pers. comm.)	Kenya	Eaton, R. 1977. Appendices to: The status and conservation of the leopard in Sub-Saharan Africa: 1-53. Tucson, Arizona, Safari Club International	1.272	35.471
641	Cherangani mountain range (Brian Herne, pers. comm.)	Kenya	Eaton, R. 1977. Appendices to: The status and conservation of the leopard in Sub-Saharan Africa: 1-53. Tucson, Arizona, Safari Club International	1.272	35.471
642	Cherangani Range, northern foothills, Turkana District	Kenya	Hamilton, P. 1981. The leopard Panthera pardus and the cheetah Acinonyx jubatus in Kenya. Report for the U.S. Fish & Wildlife Service, the African Wildlife Leadership Foundation and the Government of Kenya	1.272	35.471
643	Amboseli National Park	Kenya	Eaton, R. 1977. The status and conservation of the leopard in sub-Saharan Africa. Final report. Carnivora Research Institute, University of Washington	-2.627	37.254
644	Amboseli National Park	Kenya	Guggisberg, C. 1975. Wild cats of the world. David and Charles, London	-2.627	37.254
645	Amboseli National Park	Kenya	Myers, N. 1976. The leopard Panthera pardus in Africa. IUCN Monograph No. 5. International Union for Conservation of Nature and Natural Resources, Morges, Switzerland. 79 pp.	-2.627	37.254
646	Amboseli National Park	Kenya	Hamilton, P. 1981. The leopard Panthera pardus and the cheetah Acinonyx jubatus in Kenya. Report for the U.S. Fish & Wildlife Service, the African Wildlife Leadership Foundation and the Government of Kenya	-2.627	37.254
647	Amboseli National Park	Kenya	Isbell, L. 1994. The vervet's year of doom. Natural History 8/94	-2.627	37.254
648	Amboseli National Park	Kenya	Kohlmeier, H., Wolf, I. personal observation, 10 November 2010	-2.627	37.254
649	Amboseli National Park (Estes, 1967)	Kenya	Kingdon, J. 1977. East African mammals. An atlas of evolution in Africa, Vol. III, Part A (Carnivores). Academic Press, London - New York	-2.627	37.254
650	Arabuko-Sokoke Forest Reserve	Kenya	Hamilton, P. 1981. The leopard Panthera pardus and the cheetah Acinonyx jubatus in Kenya. Report for the U.S. Fish & Wildlife Service, the African Wildlife Leadership Foundation and the Government of Kenya	-3.332	39.878
651	Arawale National Reserve	Kenya	Hamilton, P. 1981. The leopard Panthera pardus and the cheetah Acinonyx jubatus in Kenya. Report for the U.S. Fish & Wildlife Service, the African Wildlife Leadership Foundation and the Government of Kenya	-1.45	40.227
652	Bamba hills, Mandera District	Kenya	Hamilton, P. 1981. The leopard Panthera pardus and the cheetah Acinonyx jubatus in Kenya. Report for the U.S. Fish & Wildlife Service, the African Wildlife Leadership Foundation and the Government of Kenya	3.5	41.1
653	Baragoi, Rift Valley	Kenya	Hamilton, P. 1981. The leopard Panthera pardus and the cheetah Acinonyx jubatus in Kenya. Report for the U.S. Fish & Wildlife Service, the African Wildlife Leadership Foundation and the Government of Kenya	1.783	36.783
654	Bisanadi National Reserve	Kenya	Hamilton, P. 1981. The leopard Panthera pardus and the cheetah Acinonyx jubatus in Kenya. Report for the U.S. Fish & Wildlife Service, the African Wildlife Leadership Foundation and the Government of Kenya	0.16	38.35
655	Boni National Reserve	Kenya	Hamilton, P. 1981. The leopard Panthera pardus and the cheetah Acinonyx jubatus in Kenya. Report for the U.S. Fish & Wildlife Service, the African Wildlife Leadership Foundation and the Government of Kenya	-1.552	41.361
656	Bute Helu, Wajir District	Kenya	Hamilton, P. 1981. The leopard Panthera pardus and the cheetah Acinonyx jubatus in Kenya. Report for the U.S. Fish & Wildlife Service, the African Wildlife Leadership Foundation and the Government of Kenya	2.838	39.847
657	Danissa hills, Mandera District	Kenya	Hamilton, P. 1981. The leopard Panthera pardus and the cheetah Acinonyx jubatus in Kenya. Report for the U.S. Fish & Wildlife Service, the African Wildlife Leadership Foundation and the Government of Kenya	3.283	40.983
658	Diani Forest	Kenya	Hamilton, P. 1981. The leopard Panthera pardus and the cheetah Acinonyx jubatus in Kenya. Report for the U.S. Fish & Wildlife Service, the African Wildlife Leadership Foundation and the Government of Kenya	-4.294	39.578
659	Dodori National Reserve	Kenya	Hamilton, P. 1981. The leopard Panthera pardus and the cheetah Acinonyx jubatus in Kenya. Report for the U.S. Fish & Wildlife Service, the African Wildlife Leadership Foundation and the Government of Kenya	-1.858	41.117
660	Doldol	Kenya	Myers, N. 1976. The leopard Panthera pardus in Africa. IUCN Monograph No. 5. International Union for Conservation of Nature and Natural Resources, Morges, Switzerland. 79 pp.	1.283	36.716
661	Eldoret	Kenya	Myers, N. 1976. The leopard Panthera pardus in Africa. IUCN Monograph No. 5. International Union for Conservation of Nature and Natural Resources, Morges, Switzerland. 79 pp.	0.515	35.266
662	Uasin Gishu	Kenya	Roosevelt, T., Heller, E. 1922. Life histories of African game animals	0.515	35.266
663	Elmenteita, Rift Valley	Kenya	Hamilton, P. 1981. The leopard Panthera pardus and the cheetah Acinonyx jubatus in Kenya. Report for the U.S. Fish & Wildlife Service, the African Wildlife Leadership Foundation and the Government of Kenya	-0.487	36.154
664	Embu	Kenya	Hamilton, P. 1981. The leopard Panthera pardus and the cheetah Acinonyx jubatus in Kenya. Report for the U.S. Fish & Wildlife Service, the African Wildlife Leadership Foundation and the Government of Kenya	-0.533	37.45
665	Engachura farm, Nakuru	Kenya	Anonymous. 2003. KWS kill rogue leopard in Nakuru. All Africa, WildlifeDecisionSupport.com News Update, wildlifedecisionsupport.com/interact/news/642.html	-0.238	36.07
666	Finno, Mandera District	Kenya	Hamilton, P. 1981. The leopard Panthera pardus and the cheetah Acinonyx jubatus in Kenya. Report for the U.S. Fish & Wildlife Service, the African Wildlife Leadership Foundation and the Government of Kenya	3.4	41.4
667	Galana and Kulalu Ranches, Coast Province adjoining Tsavo East	Kenya	Hamilton, P. 1981. The leopard Panthera pardus and the cheetah Acinonyx jubatus in Kenya. Report for the U.S. Fish & Wildlife Service, the African Wildlife Leadership Foundation and the Government of Kenya	-3.284	39.167
668	Gilgil	Kenya	Hamilton, P. 1981. The leopard Panthera pardus and the cheetah Acinonyx jubatus in Kenya. Report for the U.S. Fish & Wildlife Service, the African Wildlife Leadership Foundation and the Government of Kenya	-0.492	36.319
669	Hunting Block 1, Isiolo District	Kenya	Hamilton, P. 1981. The leopard Panthera pardus and the cheetah Acinonyx jubatus in Kenya. Report for the U.S. Fish & Wildlife Service, the African Wildlife Leadership Foundation and the Government of Kenya	0.52	37.07
670	Hunting Block 2, Isiolo District	Kenya	Hamilton, P. 1981. The leopard Panthera pardus and the cheetah Acinonyx jubatus in Kenya. Report for the U.S. Fish & Wildlife Service, the African Wildlife Leadership Foundation and the Government of Kenya	0.45	37.37
671	Hunting Block 25	Kenya	Hamilton, P. 1981. The leopard Panthera pardus and the cheetah Acinonyx jubatus in Kenya. Report for the U.S. Fish & Wildlife Service, the African Wildlife Leadership Foundation and the Government of Kenya	-3.93	38.96
672	Hunting Block 26	Kenya	Hamilton, P. 1981. The leopard Panthera pardus and the cheetah Acinonyx jubatus in Kenya. Report for the U.S. Fish & Wildlife Service, the African Wildlife Leadership Foundation and the Government of Kenya	-3.63	38.74
673	Hunting Block 27	Kenya	Hamilton, P. 1981. The leopard Panthera pardus and the cheetah Acinonyx jubatus in Kenya. Report for the U.S. Fish & Wildlife Service, the African Wildlife Leadership Foundation and the Government of Kenya	-3.5	38.44
674	Hunting Block 28	Kenya	Hamilton, P. 1981. The leopard Panthera pardus and the cheetah Acinonyx jubatus in Kenya. Report for the U.S. Fish & Wildlife Service, the African Wildlife Leadership Foundation and the Government of Kenya	-3.26	38.47
675	Hunting Block 51, Samburu District	Kenya	Hamilton, P. 1981. The leopard Panthera pardus and the cheetah Acinonyx jubatus in Kenya. Report for the U.S. Fish & Wildlife Service, the African Wildlife Leadership Foundation and the Government of Kenya	1.22	36.39
676	Hunting Block 57	Kenya	Hamilton, P. 1981. The leopard Panthera pardus and the cheetah Acinonyx jubatus in Kenya. Report for the U.S. Fish & Wildlife Service, the African Wildlife Leadership Foundation and the Government of Kenya	-1.81	35.66
677	Hunting Block 58	Kenya	Hamilton, P. 1981. The leopard Panthera pardus and the cheetah Acinonyx jubatus in Kenya. Report for the U.S. Fish & Wildlife Service, the African Wildlife Leadership Foundation and the Government of Kenya	-1.24	35.69
678	Hunting Block 59	Kenya	Hamilton, P. 1981. The leopard Panthera pardus and the cheetah Acinonyx jubatus in Kenya. Report for the U.S. Fish & Wildlife Service, the African Wildlife Leadership Foundation and the Government of Kenya	-1.04	36.02
679	Hunting Block 60	Kenya	Hamilton, P. 1981. The leopard Panthera pardus and the cheetah Acinonyx jubatus in Kenya. Report for the U.S. Fish & Wildlife Service, the African Wildlife Leadership Foundation and the Government of Kenya	-1.07	34.83
680	Hunting Block 61	Kenya	Hamilton, P. 1981. The leopard Panthera pardus and the cheetah Acinonyx jubatus in Kenya. Report for the U.S. Fish & Wildlife Service, the African Wildlife Leadership Foundation and the Government of Kenya	-1.42	35.46
681	Hunting Block 62, Kajiado District	Kenya	Hamilton, P. 1981. The leopard Panthera pardus and the cheetah Acinonyx jubatus in Kenya. Report for the U.S. Fish & Wildlife Service, the African Wildlife Leadership Foundation and the Government of Kenya	-1.96	35.95
682	Hunting Block 63, Kajiado District	Kenya	Hamilton, P. 1981. The leopard Panthera pardus and the cheetah Acinonyx jubatus in Kenya. Report for the U.S. Fish & Wildlife Service, the African Wildlife Leadership Foundation and the Government of Kenya	-2.15	36.6
683	Hunting Block 64	Kenya	Hamilton, P. 1981. The leopard Panthera pardus and the cheetah Acinonyx jubatus in Kenya. Report for the U.S. Fish & Wildlife Service, the African Wildlife Leadership Foundation and the Government of Kenya	-2.05	36.86
684	Hunting Block 65	Kenya	Hamilton, P. 1981. The leopard Panthera pardus and the cheetah Acinonyx jubatus in Kenya. Report for the U.S. Fish & Wildlife Service, the African Wildlife Leadership Foundation and the Government of Kenya	-2.11	37.34
685	Hunting Block 66, Kajiado District	Kenya	Hamilton, P. 1981. The leopard Panthera pardus and the cheetah Acinonyx jubatus in Kenya. Report for the U.S. Fish & Wildlife Service, the African Wildlife Leadership Foundation and the Government of Kenya	-2.8	37.7
686	Hunting Block 67	Kenya	Hamilton, P. 1981. The leopard Panthera pardus and the cheetah Acinonyx jubatus in Kenya. Report for the U.S. Fish & Wildlife Service, the African Wildlife Leadership Foundation and the Government of Kenya	0.43	37.1
687	Huri Hills, Marsabit District	Kenya	Hamilton, P. 1981. The leopard Panthera pardus and the cheetah Acinonyx jubatus in Kenya. Report for the U.S. Fish & Wildlife Service, the African Wildlife Leadership Foundation and the Government of Kenya	3.5	37.78
688	Isiolo	Kenya	Myers, N. 1976. The leopard Panthera pardus in Africa. IUCN Monograph No. 5. International Union for Conservation of Nature and Natural Resources, Morges, Switzerland. 79 pp.	0.35	37.58
689	Isiolo	Kenya	Hamilton, P. 1981. The leopard Panthera pardus and the cheetah Acinonyx jubatus in Kenya. Report for the U.S. Fish & Wildlife Service, the African Wildlife Leadership Foundation and the Government of Kenya	0.35	37.58
690	Kajiado	Kenya	Hamilton, P. 1981. The leopard Panthera pardus and the cheetah Acinonyx jubatus in Kenya. Report for the U.S. Fish & Wildlife Service, the African Wildlife Leadership Foundation and the Government of Kenya	-1.84	36.79
691	Kajiado District (Daniel Sindiyo, pers. comm.)	Kenya	Teer, J., Swank, W. 1977. Status of the leopard in Africa south of the Sahara. Report for the Office of Endangered Species, US Fish and Wildlife Service, Washington, DC, USA	-1.84	36.79
692	Kabarnet	Kenya	Hamilton, P. 1981. The leopard Panthera pardus and the cheetah Acinonyx jubatus in Kenya. Report for the U.S. Fish & Wildlife Service, the African Wildlife Leadership Foundation and the Government of Kenya	0.498	35.732
693	Kaisungurr Forest, Rift Valley	Kenya	Hamilton, P. 1981. The leopard Panthera pardus and the cheetah Acinonyx jubatus in Kenya. Report for the U.S. Fish & Wildlife Service, the African Wildlife Leadership Foundation and the Government of Kenya	1.05	35.43
694	Kakamega Forest (Kakamega National Park), Kakamega District	Kenya	Hamilton, P. 1981. The leopard Panthera pardus and the cheetah Acinonyx jubatus in Kenya. Report for the U.S. Fish & Wildlife Service, the African Wildlife Leadership Foundation and the Government of Kenya	0.259	34.884
695	Kamelogon area of Elgeyo-Marakwet (Kamelogon Peak, Mount Chemnirot)	Kenya	Hamilton, P. 1981. The leopard Panthera pardus and the cheetah Acinonyx jubatus in Kenya. Report for the U.S. Fish & Wildlife Service, the African Wildlife Leadership Foundation and the Government of Kenya	1.25	35.5
696	Kapenguria	Kenya	Hamilton, P. 1981. The leopard Panthera pardus and the cheetah Acinonyx jubatus in Kenya. Report for the U.S. Fish & Wildlife Service, the African Wildlife Leadership Foundation and the Government of Kenya	1.254	35.09
697	Kaputirr, Turkana District	Kenya	Hamilton, P. 1981. The leopard Panthera pardus and the cheetah Acinonyx jubatus in Kenya. Report for the U.S. Fish & Wildlife Service, the African Wildlife Leadership Foundation and the Government of Kenya	2.07	35.453
698	Karura forest, Nairobi (Myers, 1972:105)	Kenya	Eaton, R. 1977. The status and conservation of the leopard in sub-Saharan Africa. Final report. Carnivora Research Institute, University of Washington	-1.237	36.83
699	Kedong Valley (Tarter, H.)	Kenya	Rowland Ward's. 1969. Records of big game, Thirteenth Edition (Africa): 271-274	-1.167	36.5
700	Kedong Valley, Rift Valley	Kenya	Myers, N. 1976. The leopard Panthera pardus in Africa. IUCN Monograph No. 5. International Union for Conservation of Nature and Natural Resources, Morges, Switzerland. 79 pp.	-1.167	36.5
701	Khorof Harar, Wajir District	Kenya	Hamilton, P. 1981. The leopard Panthera pardus and the cheetah Acinonyx jubatus in Kenya. Report for the U.S. Fish & Wildlife Service, the African Wildlife Leadership Foundation and the Government of Kenya	2.237	40.726
702	Kiboko (Swamp)	Kenya	Myers, N. 1976. The leopard Panthera pardus in Africa. IUCN Monograph No. 5. International Union for Conservation of Nature and Natural Resources, Morges, Switzerland. 79 pp.	-1.103	36.632
703	Kibwezi	Kenya	Myers, N. 1976. The leopard Panthera pardus in Africa. IUCN Monograph No. 5. International Union for Conservation of Nature and Natural Resources, Morges, Switzerland. 79 pp.	-2.417	37.967
704	Kipini, towards Lamu	Kenya	Hamilton, P. 1981. The leopard Panthera pardus and the cheetah Acinonyx jubatus in Kenya. Report for the U.S. Fish & Wildlife Service, the African Wildlife Leadership Foundation and the Government of Kenya	-2.49	40.61
705	Kisii District	Kenya	Hamilton, P. 1981. The leopard Panthera pardus and the cheetah Acinonyx jubatus in Kenya. Report for the U.S. Fish & Wildlife Service, the African Wildlife Leadership Foundation and the Government of Kenya	-0.68	34.77
706	Kisii District (Loring)	Kenya	Hollister, N. 1918. East African mammals in the U.S. National Museum. Part 1 U.S. National Museum Bulletin 99 (Washington): 170-174	-0.68	34.77
707	Kisumu area (John Mutinda, pers. comm.)	Kenya	Teer, J., Swank, W. 1977. Status of the leopard in Africa south of the Sahara. Report for the Office of Endangered Species, US Fish and Wildlife Service, Washington, DC, USA	-0.06	34.75
708	Kitale	Kenya	Hamilton, P. 1981. The leopard Panthera pardus and the cheetah Acinonyx jubatus in Kenya. Report for the U.S. Fish & Wildlife Service, the African Wildlife Leadership Foundation and the Government of Kenya	1.017	35
709	Kitengela Conservation Unit, adjoining Nairobi NP	Kenya	Hamilton, P. 1981. The leopard Panthera pardus and the cheetah Acinonyx jubatus in Kenya. Report for the U.S. Fish & Wildlife Service, the African Wildlife Leadership Foundation and the Government of Kenya	-1.481	36.958
710	Kitui Hills	Kenya	Hamilton, P. 1981. The leopard Panthera pardus and the cheetah Acinonyx jubatus in Kenya. Report for the U.S. Fish & Wildlife Service, the African Wildlife Leadership Foundation and the Government of Kenya	-1.23	38.08
711	Kora National Reserve (George Adamson, pers. comm.)	Kenya	Hamilton, P. 1981. The leopard Panthera pardus and the cheetah Acinonyx jubatus in Kenya. Report for the U.S. Fish & Wildlife Service, the African Wildlife Leadership Foundation and the Government of Kenya	-0.3	38.74
712	Korondil, Wajir District	Kenya	Hamilton, P. 1981. The leopard Panthera pardus and the cheetah Acinonyx jubatus in Kenya. Report for the U.S. Fish & Wildlife Service, the African Wildlife Leadership Foundation and the Government of Kenya	3	39.33
713	Laikipia (Frank, 2005; Ogada et al., 2003)	Kenya	Macdonald, D., Loveridge, A. (Editors). 2010. The Biology and conservation of wild felids. Oxford University Press	0.36	36.78
714	Laikipia (Woodroffe et al., 2007)	Kenya	Inskip, C., Zimmermann, A. 2009. Human-felid conflict: a review of patterns and priorities worldwide. Fauna & Flora International, Oryx, 43(1), 18–34	0.36	36.78
715	Laikipia District	Kenya	Hamilton, P. 1981. The leopard Panthera pardus and the cheetah Acinonyx jubatus in Kenya. Report for the U.S. Fish & Wildlife Service, the African Wildlife Leadership Foundation and the Government of Kenya	0.36	36.78
716	Laisamis, Marsabit District	Kenya	Hamilton, P. 1981. The leopard Panthera pardus and the cheetah Acinonyx jubatus in Kenya. Report for the U.S. Fish & Wildlife Service, the African Wildlife Leadership Foundation and the Government of Kenya	1.6	37.81
717	Lake Baringo, east of the lake, Baringo District	Kenya	Hamilton, P. 1981. The leopard Panthera pardus and the cheetah Acinonyx jubatus in Kenya. Report for the U.S. Fish & Wildlife Service, the African Wildlife Leadership Foundation and the Government of Kenya	0.635	36.121
718	Lake Bogoria, Baringo District	Kenya	Hamilton, P. 1981. The leopard Panthera pardus and the cheetah Acinonyx jubatus in Kenya. Report for the U.S. Fish & Wildlife Service, the African Wildlife Leadership Foundation and the Government of Kenya	0.256	36.127
719	Lake Nakuru (Kutilek, 1974)	Kenya	Eaton, R. 1977. The status and conservation of the leopard in sub-Saharan Africa. Final report. Carnivora Research Institute, University of Washington	-0.41	36.11
720	Lake Nakuru National Park	Kenya	Hamilton, P. 1981. The leopard Panthera pardus and the cheetah Acinonyx jubatus in Kenya. Report for the U.S. Fish & Wildlife Service, the African Wildlife Leadership Foundation and the Government of Kenya	-0.41	36.11
721	Lake Nakuru National Park (Kutilek, 1974)	Kenya	Martin, R., de Meulenaer, T. 1988. Survey of the status of the leopard Panthera pardus in sub-Saharan Africa. CITES, Geneva, Switzerland	-0.41	36.11
722	Nakuru	Kenya	Myers, N. 1976. The leopard Panthera pardus in Africa. IUCN Monograph No. 5. International Union for Conservation of Nature and Natural Resources, Morges, Switzerland. 79 pp.	-0.41	36.11
723	Nakuru District	Kenya	Hamilton, P. 1981. The leopard Panthera pardus and the cheetah Acinonyx jubatus in Kenya. Report for the U.S. Fish & Wildlife Service, the African Wildlife Leadership Foundation and the Government of Kenya	-0.41	36.11
724	Lambwe (Olambwe) Valley National Reserve, Homa Bay	Kenya	Hamilton, P. 1981. The leopard Panthera pardus and the cheetah Acinonyx jubatus in Kenya. Report for the U.S. Fish & Wildlife Service, the African Wildlife Leadership Foundation and the Government of Kenya	-0.667	34.283
725	Nyanza region	Kenya	Hollister, N. 1918. East African mammals in the U.S. National Museum. Part 1 U.S. National Museum Bulletin 99 (Washington): 170-174	-0.667	34.283
726	Nyanza regions (Brian Hern, pers. comm.)	Kenya	Eaton, R. 1977. Appendices to: The status and conservation of the leopard in Sub-Saharan Africa: 1-53. Tucson, Arizona, Safari Club International	-0.667	34.283
727	Lapurr hills, Turkana District	Kenya	Hamilton, P. 1981. The leopard Panthera pardus and the cheetah Acinonyx jubatus in Kenya. Report for the U.S. Fish & Wildlife Service, the African Wildlife Leadership Foundation and the Government of Kenya	4.414	35.813
728	Limuru	Kenya	Myers, N. 1976. The leopard Panthera pardus in Africa. IUCN Monograph No. 5. International Union for Conservation of Nature and Natural Resources, Morges, Switzerland. 79 pp.	-1.174	36.683
729	Limuru Hills, Nairobi suburbs (Myers, 1976a)	Kenya	Eaton, R. 1977. The status and conservation of the leopard in sub-Saharan Africa. Final report. Carnivora Research Institute, University of Washington	-1.174	36.683
730	Loita Hills, Narok District	Kenya	Kingdon, J. 1977. East African mammals. An atlas of evolution in Africa, Vol. III, Part A (Carnivores). Academic Press, London - New York	-1.66	35.83
731	Loita Hills, Narok District	Kenya	Hollister, N. 1918. East African mammals in the U.S. National Museum. Part 1 U.S. National Museum Bulletin 99 (Washington): 170-174	-1.66	35.83
732	Loita Hills, Narok District	Kenya	Hamilton, P. 1981. The leopard Panthera pardus and the cheetah Acinonyx jubatus in Kenya. Report for the U.S. Fish & Wildlife Service, the African Wildlife Leadership Foundation and the Government of Kenya	-1.66	35.83
733	Loitokitok	Kenya	Hamilton, P. 1981. The leopard Panthera pardus and the cheetah Acinonyx jubatus in Kenya. Report for the U.S. Fish & Wildlife Service, the African Wildlife Leadership Foundation and the Government of Kenya	-2.925	37.51
734	Lolgorien	Kenya	Hamilton, P. 1981. The leopard Panthera pardus and the cheetah Acinonyx jubatus in Kenya. Report for the U.S. Fish & Wildlife Service, the African Wildlife Leadership Foundation and the Government of Kenya	-1.23	34.81
735	Loldaiga Ranch, Laikipia (Mizutani, 1999)	Kenya	Macdonald, D., Loveridge, A. (Editors). 2010. The Biology and conservation of wild felids. Oxford University Press	0.3	37.075
736	Lolldaiga Hills Ranch (Mizutani & Jewell, 1998)	Kenya	Marker, L., Dickman, A. 2005. Factors affecting leopard (Panthera pardus) spatial ecology, with particular reference to Namibian farmlands. South African Journal of Wildlife Research 35(2):105-15	0.3	37.075
737	Lolldaiga Hills Ranch, Laikipia District	Kenya	Mizutani, F. 1999. Impact of leopards on a working ranch in Laikipia, Kenya. African Journal of Ecology, Vol. 37, pp. 211-225	0.3	37.075
738	Lolldaiga Hills, Laikipia District, north-west of Mount Kenya	Kenya	Mizutani, F., Jewell, P. 1998. Home-range and movements of leopards (Panthera pardus) on a livestock ranch in Kenya. Journal of Zoology, London (1998) 244, 269-286	0.3	37.075
739	Loodokilani sector of Masailand	Kenya	Myers, N. 1976. The leopard Panthera pardus in Africa. IUCN Monograph No. 5. International Union for Conservation of Nature and Natural Resources, Morges, Switzerland. 79 pp.	-2.022	36.045
740	Losai National Reserve	Kenya	Hamilton, P. 1981. The leopard Panthera pardus and the cheetah Acinonyx jubatus in Kenya. Report for the U.S. Fish & Wildlife Service, the African Wildlife Leadership Foundation and the Government of Kenya	1.514	37.554
741	Machakos Hills	Kenya	Myers, N. 1976. The leopard Panthera pardus in Africa. IUCN Monograph No. 5. International Union for Conservation of Nature and Natural Resources, Morges, Switzerland. 79 pp.	-1.482	37.289
742	Machakos Hills	Kenya	Hamilton, P. 1981. The leopard Panthera pardus and the cheetah Acinonyx jubatus in Kenya. Report for the U.S. Fish & Wildlife Service, the African Wildlife Leadership Foundation and the Government of Kenya	-1.482	37.289
743	Machakos Hills, Nairobi suburbs (Myers, 1976a)	Kenya	Eaton, R. 1977. The status and conservation of the leopard in sub-Saharan Africa. Final report. Carnivora Research Institute, University of Washington	-1.482	37.289
744	Makindu (J.A. Hunter, 1954)	Kenya	Hamilton, P. 1981. The leopard Panthera pardus and the cheetah Acinonyx jubatus in Kenya. Report for the U.S. Fish & Wildlife Service, the African Wildlife Leadership Foundation and the Government of Kenya	-2.278	37.825
745	Mandera	Kenya	Hamilton, P. 1981. The leopard Panthera pardus and the cheetah Acinonyx jubatus in Kenya. Report for the U.S. Fish & Wildlife Service, the African Wildlife Leadership Foundation and the Government of Kenya	3.92	41.85
746	Maralal	Kenya	Hamilton, P. 1981. The leopard Panthera pardus and the cheetah Acinonyx jubatus in Kenya. Report for the U.S. Fish & Wildlife Service, the African Wildlife Leadership Foundation and the Government of Kenya	1.11	36.717
747	Maralal hill country	Kenya	Myers, N. 1976. The leopard Panthera pardus in Africa. IUCN Monograph No. 5. International Union for Conservation of Nature and Natural Resources, Morges, Switzerland. 79 pp.	1.11	36.717
748	Marania	Kenya	Hamilton, P. 1981. The leopard Panthera pardus and the cheetah Acinonyx jubatus in Kenya. Report for the U.S. Fish & Wildlife Service, the African Wildlife Leadership Foundation and the Government of Kenya	0.087	37.446
749	Koyake Group Ranch, adjacent to Maasai Mara Reserve (Kolowski and Holecamp, 2006)	Kenya	Macdonald, D., Loveridge, A. (Editors). 2010. The Biology and conservation of wild felids. Oxford University Press	-1.53	35.17
750	Masai Mara National Reserve	Kenya	Guggisberg, C. 1975. Wild cats of the world. David and Charles, London	-1.53	35.17
751	Masai Mara National Reserve	Kenya	Myers, N. 1976. The leopard Panthera pardus in Africa. IUCN Monograph No. 5. International Union for Conservation of Nature and Natural Resources, Morges, Switzerland. 79 pp.	-1.53	35.17
752	Masai Mara National Reserve	Kenya	Anonymous. 1993. Storm-tossed survivor. Natural History, No. 6/1993	-1.53	35.17
753	Masai Mara National Reserve	Kenya	Pölking, F. 1995. Leoparden. Tecklenborg Verlag, Steinfurt, Germany	-1.53	35.17
754	Masai Mara National Reserve	Kenya	Nowell, K., Jackson, P. (eds.). 1996. Wild cats. Status survey and conservation action plan. IUCN/SSC Cat Specialist Group, Gland, Switzerland	-1.53	35.17
755	Masai Mara National Reserve	Kenya	Jackman, B. 2001. Cat watching. BBC Wildlife Magazine Travel Supplement, February 2001	-1.53	35.17
756	Masai Mara National Reserve	Kenya	Hamilton, P. 1981. The leopard Panthera pardus and the cheetah Acinonyx jubatus in Kenya. Report for the U.S. Fish & Wildlife Service, the African Wildlife Leadership Foundation and the Government of Kenya	-1.53	35.17
757	Masai Mara National Reserve	Kenya	Kolowski, J. Holekamp, K. 2006. Spatial, temporal, and physical characteristics of livestock depredations by large carnivores along a Kenyan reserve border. Biological Conservation 128: 529-541	-1.53	35.17
758	Maseno Division, Kisumu District	Kenya	Hamilton, P. 1981. The leopard Panthera pardus and the cheetah Acinonyx jubatus in Kenya. Report for the U.S. Fish & Wildlife Service, the African Wildlife Leadership Foundation and the Government of Kenya	-0.007	34.599
759	Mathews Range (Lenkiyio Hills) (Denis Zaphiro, pers. comm.)	Kenya	Teer, J., Swank, W. 1977. Status of the leopard in Africa south of the Sahara. Report for the Office of Endangered Species, US Fish and Wildlife Service, Washington, DC, USA	1.25	37.25
760	Mathews Range Forest, Rift Valley, Samburu Disrict	Kenya	Hamilton, P. 1981. The leopard Panthera pardus and the cheetah Acinonyx jubatus in Kenya. Report for the U.S. Fish & Wildlife Service, the African Wildlife Leadership Foundation and the Government of Kenya	1.25	37.25
761	Matthews (Mathews) Range	Kenya	Myers, N. 1976. The leopard Panthera pardus in Africa. IUCN Monograph No. 5. International Union for Conservation of Nature and Natural Resources, Morges, Switzerland. 79 pp.	1.25	37.25
762	Mau Escarpment	Kenya	Hamilton, P. 1981. The leopard Panthera pardus and the cheetah Acinonyx jubatus in Kenya. Report for the U.S. Fish & Wildlife Service, the African Wildlife Leadership Foundation and the Government of Kenya	-0.667	36.033
763	Mau Forest Reserve	Kenya	Hamilton, P. 1981. The leopard Panthera pardus and the cheetah Acinonyx jubatus in Kenya. Report for the U.S. Fish & Wildlife Service, the African Wildlife Leadership Foundation and the Government of Kenya	-0.614	35.742
764	Mbagathi Valley, Nairobi	Kenya	Hamilton, P. 1981. The leopard Panthera pardus and the cheetah Acinonyx jubatus in Kenya. Report for the U.S. Fish & Wildlife Service, the African Wildlife Leadership Foundation and the Government of Kenya	-1.363	36.739
765	Melka Sala, Mandera District	Kenya	Hamilton, P. 1981. The leopard Panthera pardus and the cheetah Acinonyx jubatus in Kenya. Report for the U.S. Fish & Wildlife Service, the African Wildlife Leadership Foundation and the Government of Kenya	3.95	41.28
766	Meru (Heller)	Kenya	Hollister, N. 1918. East African mammals in the U.S. National Museum. Part 1 U.S. National Museum Bulletin 99 (Washington): 170-174	0.1	38.2
767	Meru National Park	Kenya	Cavallo, J. 1993. A study of leopard behaviour and ecology in the Seronera Valley, Serengeti National Park. Serengeti Wildlife Research Centre Scientific Report 1990-1992	0.1	38.2
768	Meru National Park	Kenya	Hamilton, P. 1981. The leopard Panthera pardus and the cheetah Acinonyx jubatus in Kenya. Report for the U.S. Fish & Wildlife Service, the African Wildlife Leadership Foundation and the Government of Kenya	0.1	38.2
769	Meru National Park	Kenya	Jenkins, P. 1996. Problem leopards. The David Sheldrick Wildlife Trust and Kenya Wildlife Service	0.1	38.2
770	Mount Elgon	Kenya	Myers, N. 1976. The leopard Panthera pardus in Africa. IUCN Monograph No. 5. International Union for Conservation of Nature and Natural Resources, Morges, Switzerland. 79 pp.	1.103	34.6
771	Mount Elgon National Park	Kenya	Hamilton, P. 1981. The leopard Panthera pardus and the cheetah Acinonyx jubatus in Kenya. Report for the U.S. Fish & Wildlife Service, the African Wildlife Leadership Foundation and the Government of Kenya	1.103	34.6
772	Meru Station, on northern slopes of Mount Kenya (Heller, E.)	Kenya	Roosevelt, T., Heller, E. 1922. Life histories of African game animals	-0.18	37.38
773	Mount Kenya	Kenya	Pitman, C. 1951. High altitude leopards. Uganda Journal 15(1): 114-115	-0.18	37.38
774	Mount Kenya	Kenya	Hamilton, P. 1981. The leopard Panthera pardus and the cheetah Acinonyx jubatus in Kenya. Report for the U.S. Fish & Wildlife Service, the African Wildlife Leadership Foundation and the Government of Kenya	-0.18	37.38
775	Mount Kenya	Kenya	Rödel, H., Scholze, W., Paulsch, A. 2004. Notes on the feeding habits of the leopard in the alpine zone of Mount Kenya. Mammalia, 68(1): 61-3	-0.18	37.38
776	Mount Kenya (Brian Hern, pers. comm.)	Kenya	Eaton, R. 1977. Appendices to: The status and conservation of the leopard in Sub-Saharan Africa: 1-53. Tucson, Arizona, Safari Club International	-0.18	37.38
777	Mount Kenya (Brian Herne, pers. comm.)	Kenya	Eaton, R. 1977. Appendices to: The status and conservation of the leopard in Sub-Saharan Africa: 1-53. Tucson, Arizona, Safari Club International	-0.18	37.38
778	Mount Kenya National Park	Kenya	Teer, J., Swank, W. 1977. Status of the leopard in Africa south of the Sahara. Report for the Office of Endangered Species, US Fish and Wildlife Service, Washington, DC, USA	-0.18	37.38
779	Mount Kenya National Park	Kenya	Bodendorfer, T. 201?. Predatory ecology of the leopard in the mountain forest and afro-alpine zone at Mt. Kenya. Unpublished dissertation, University of Natural Resources and Life Sciences, Vienna, Austria	-0.18	37.38
780	Mount Kulal	Kenya	Hamilton, P. 1981. The leopard Panthera pardus and the cheetah Acinonyx jubatus in Kenya. Report for the U.S. Fish & Wildlife Service, the African Wildlife Leadership Foundation and the Government of Kenya	2.689	36.943
781	Mount Longonot National Park	Kenya	Hamilton, P. 1981. The leopard Panthera pardus and the cheetah Acinonyx jubatus in Kenya. Report for the U.S. Fish & Wildlife Service, the African Wildlife Leadership Foundation and the Government of Kenya	-0.929	36.458
782	Marsabit	Kenya	Guggisberg, C. 1975. Wild cats of the world. David and Charles, London	2.273	37.964
783	Mount Marsabit	Kenya	Hamilton, P. 1981. The leopard Panthera pardus and the cheetah Acinonyx jubatus in Kenya. Report for the U.S. Fish & Wildlife Service, the African Wildlife Leadership Foundation and the Government of Kenya	2.273	37.964
784	Mount Nyiru, Hunting Block 52, Samburu District	Kenya	Hamilton, P. 1981. The leopard Panthera pardus and the cheetah Acinonyx jubatus in Kenya. Report for the U.S. Fish & Wildlife Service, the African Wildlife Leadership Foundation and the Government of Kenya	2.133	36.85
785	Mount Suswa (Simons, 1966)	Kenya	Hamilton, P. 1981. The leopard Panthera pardus and the cheetah Acinonyx jubatus in Kenya. Report for the U.S. Fish & Wildlife Service, the African Wildlife Leadership Foundation and the Government of Kenya	-1.181	36.377
786	Suswa	Kenya	Teer, J., Swank, W. 1977. Status of the leopard in Africa south of the Sahara. Report for the Office of Endangered Species, US Fish and Wildlife Service, Washington, DC, USA	-1.181	36.377
787	Moyale, Marsabit District	Kenya	Hamilton, P. 1981. The leopard Panthera pardus and the cheetah Acinonyx jubatus in Kenya. Report for the U.S. Fish & Wildlife Service, the African Wildlife Leadership Foundation and the Government of Kenya	3.518	39.04
788	Mukogodo Range	Kenya	Hamilton, P. 1981. The leopard Panthera pardus and the cheetah Acinonyx jubatus in Kenya. Report for the U.S. Fish & Wildlife Service, the African Wildlife Leadership Foundation and the Government of Kenya	0.513	37.252
789	Mumias, Kakamega District	Kenya	Hamilton, P. 1981. The leopard Panthera pardus and the cheetah Acinonyx jubatus in Kenya. Report for the U.S. Fish & Wildlife Service, the African Wildlife Leadership Foundation and the Government of Kenya	0.333	34.483
790	Mutomo	Kenya	Hamilton, P. 1981. The leopard Panthera pardus and the cheetah Acinonyx jubatus in Kenya. Report for the U.S. Fish & Wildlife Service, the African Wildlife Leadership Foundation and the Government of Kenya	-1.844	38.213
791	Mwingi	Kenya	Hamilton, P. 1981. The leopard Panthera pardus and the cheetah Acinonyx jubatus in Kenya. Report for the U.S. Fish & Wildlife Service, the African Wildlife Leadership Foundation and the Government of Kenya	-0.939	38.06
792	Athi Plains (Nairobi National Park)	Kenya	Roosevelt, T., Heller, E. 1922. Life histories of African game animals	-1.37	36.84
793	Kamiti Farm, Athi Plains (Mearns)	Kenya	Hollister, N. 1918. East African mammals in the U.S. National Museum. Part 1 U.S. National Museum Bulletin 99 (Washington): 170-174	-1.37	36.84
794	Nairobi (East African Standard, 1961)	Kenya	Guggisberg, C. 1975. Wild cats of the world. David and Charles, London	-1.37	36.84
795	Nairobi National Park (Eaton, 1974 / Rudnai, 1973 / McLaughlin, 1970)	Kenya	Eaton, R. 1977. The status and conservation of the leopard in sub-Saharan Africa. Final report. Carnivora Research Institute, University of Washington	-1.37	36.84
796	Nairobi National Park (Patrick Hamilton, pers. comm.)	Kenya	Teer, J., Swank, W. 1977. Status of the leopard in Africa south of the Sahara. Report for the Office of Endangered Species, US Fish and Wildlife Service, Washington, DC, USA	-1.37	36.84
797	Nairobi National Park (Rudnai, 1974; Eaton, 1974)	Kenya	Stander, P. 1997. The ecology of asociality in Namibian leopards. Journal of Zoology, 242: 343-364	-1.37	36.84
798	Nairobi National Park (Rudnai, 1974; Eaton, 1978; East, 1984)	Kenya	Martin, R., de Meulenaer, T. 1988. Survey of the status of the leopard Panthera pardus in sub-Saharan Africa. CITES, Geneva, Switzerland	-1.37	36.84
799	Nairobi Province	Kenya	Hamilton, P. 1981. The leopard Panthera pardus and the cheetah Acinonyx jubatus in Kenya. Report for the U.S. Fish & Wildlife Service, the African Wildlife Leadership Foundation and the Government of Kenya	-1.37	36.84
800	Nairobi suburbs	Kenya	Myers, N. 1976. The leopard Panthera pardus in Africa. IUCN Monograph No. 5. International Union for Conservation of Nature and Natural Resources, Morges, Switzerland. 79 pp.	-1.37	36.84
801	Nairobi's Eastlands area, Pioneer Estate	Kenya	Waithaka, C., Ngirachu, J. 2009. KWS battles to catch leopard. Daily Nation, Kenya, April 20, 2009 / www.nation.co.ke / Download May 2009	-1.267	36.879
802	Naivasha Lake	Kenya	Roosevelt, T., Heller, E. 1922. Life histories of African game animals	-0.718	36.4
803	Naivasha Lake	Kenya	Hollister, N. 1918. East African mammals in the U.S. National Museum. Part 1 U.S. National Museum Bulletin 99 (Washington): 170-174	-0.718	36.4
804	Naivasha Lake (Heller, Mearns)	Kenya	Hollister, N. 1918. East African mammals in the U.S. National Museum. Part 1 U.S. National Museum Bulletin 99 (Washington): 170-174	-0.718	36.4
805	Naivasha, Rift Valley	Kenya	Hamilton, P. 1981. The leopard Panthera pardus and the cheetah Acinonyx jubatus in Kenya. Report for the U.S. Fish & Wildlife Service, the African Wildlife Leadership Foundation and the Government of Kenya	-0.718	36.4
806	Nandi District	Kenya	Hamilton, P. 1981. The leopard Panthera pardus and the cheetah Acinonyx jubatus in Kenya. Report for the U.S. Fish & Wildlife Service, the African Wildlife Leadership Foundation and the Government of Kenya	0.109	35.173
807	Nanyuki, Mount Kenya	Kenya	Myers, N. 1976. The leopard Panthera pardus in Africa. IUCN Monograph No. 5. International Union for Conservation of Nature and Natural Resources, Morges, Switzerland. 79 pp.	0.017	37.07
808	Nanyuki, Mount Kenya	Kenya	Hamilton, P. 1981. The leopard Panthera pardus and the cheetah Acinonyx jubatus in Kenya. Report for the U.S. Fish & Wildlife Service, the African Wildlife Leadership Foundation and the Government of Kenya	0.017	37.07
809	Narok district (Brian Hern, pers. comm.)	Kenya	Eaton, R. 1977. Appendices to: The status and conservation of the leopard in Sub-Saharan Africa: 1-53. Tucson, Arizona, Safari Club International	-1.085	35.867
810	Narok district (Brian Herne, pers. comm.)	Kenya	Eaton, R. 1977. Appendices to: The status and conservation of the leopard in Sub-Saharan Africa: 1-53. Tucson, Arizona, Safari Club International	-1.085	35.867
811	Narok District (Daniel Sindiyo, pers. comm.)	Kenya	Teer, J., Swank, W. 1977. Status of the leopard in Africa south of the Sahara. Report for the Office of Endangered Species, US Fish and Wildlife Service, Washington, DC, USA	-1.085	35.867
812	Narok, Rift Valley	Kenya	Hamilton, P. 1981. The leopard Panthera pardus and the cheetah Acinonyx jubatus in Kenya. Report for the U.S. Fish & Wildlife Service, the African Wildlife Leadership Foundation and the Government of Kenya	-1.085	35.867
813	Ngong Hills, Nairobi suburbs	Kenya	Myers, N. 1976. The leopard Panthera pardus in Africa. IUCN Monograph No. 5. International Union for Conservation of Nature and Natural Resources, Morges, Switzerland. 79 pp.	-1.416	36.642
814	Nkurman Escarpment	Kenya	Teer, J., Swank, W. 1977. Status of the leopard in Africa south of the Sahara. Report for the Office of Endangered Species, US Fish and Wildlife Service, Washington, DC, USA	-1.797	36
815	Nkuruman Escarpment Forest, Narok District	Kenya	Hamilton, P. 1981. The leopard Panthera pardus and the cheetah Acinonyx jubatus in Kenya. Report for the U.S. Fish & Wildlife Service, the African Wildlife Leadership Foundation and the Government of Kenya	-1.797	36
816	Nyahururu	Kenya	Hamilton, P. 1981. The leopard Panthera pardus and the cheetah Acinonyx jubatus in Kenya. Report for the U.S. Fish & Wildlife Service, the African Wildlife Leadership Foundation and the Government of Kenya	0.15	36.43
817	Nyambeni Forest Reserve	Kenya	Hamilton, P. 1981. The leopard Panthera pardus and the cheetah Acinonyx jubatus in Kenya. Report for the U.S. Fish & Wildlife Service, the African Wildlife Leadership Foundation and the Government of Kenya	0.208	37.878
818	Nyambeni hills	Kenya	Myers, N. 1976. The leopard Panthera pardus in Africa. IUCN Monograph No. 5. International Union for Conservation of Nature and Natural Resources, Morges, Switzerland. 79 pp.	0.208	37.878
819	Ol Doinyo Sapuk National Park	Kenya	Hamilton, P. 1981. The leopard Panthera pardus and the cheetah Acinonyx jubatus in Kenya. Report for the U.S. Fish & Wildlife Service, the African Wildlife Leadership Foundation and the Government of Kenya	-1.141	37.265
820	Rahole National Reserve	Kenya	Hamilton, P. 1981. The leopard Panthera pardus and the cheetah Acinonyx jubatus in Kenya. Report for the U.S. Fish & Wildlife Service, the African Wildlife Leadership Foundation and the Government of Kenya	0.052	39
821	Rumuruti Forest Reserve	Kenya	Hamilton, P. 1981. The leopard Panthera pardus and the cheetah Acinonyx jubatus in Kenya. Report for the U.S. Fish & Wildlife Service, the African Wildlife Leadership Foundation and the Government of Kenya	0.169	36.425
822	Samburu (Norman Myers, pers. comm.)	Kenya	Teer, J., Swank, W. 1977. Status of the leopard in Africa south of the Sahara. Report for the Office of Endangered Species, US Fish and Wildlife Service, Washington, DC, USA	0.58	37.575
823	Samburu National Reserve	Kenya	Kingdon, J. 1977. East African mammals. An atlas of evolution in Africa, Vol. III, Part A (Carnivores). Academic Press, London - New York	0.58	37.575
824	Samburu National Reserve	Kenya	Hamilton, P. 1981. The leopard Panthera pardus and the cheetah Acinonyx jubatus in Kenya. Report for the U.S. Fish & Wildlife Service, the African Wildlife Leadership Foundation and the Government of Kenya	0.58	37.575
825	Samburu National Reserve	Kenya	Hunter, L. 2001. The future of Africa's magnificent cats. Africa Geographic, June 2001: 46-57	0.58	37.575
826	Samburu National Reserve	Kenya	Jackman, B. 2001. Cat watching. BBC Wildlife Magazine Travel Supplement, February 2001	0.58	37.575
827	Shaba National Reserve (Adamson, 1980)	Kenya	Hamilton, P. 1981. The leopard Panthera pardus and the cheetah Acinonyx jubatus in Kenya. Report for the U.S. Fish & Wildlife Service, the African Wildlife Leadership Foundation and the Government of Kenya	0.67	37.873
828	Shimba Hills National Reserve	Kenya	Hamilton, P. 1981. The leopard Panthera pardus and the cheetah Acinonyx jubatus in Kenya. Report for the U.S. Fish & Wildlife Service, the African Wildlife Leadership Foundation and the Government of Kenya	-4.255	39.383
829	Shimoni forest	Kenya	Hamilton, P. 1981. The leopard Panthera pardus and the cheetah Acinonyx jubatus in Kenya. Report for the U.S. Fish & Wildlife Service, the African Wildlife Leadership Foundation and the Government of Kenya	-4.628	39.363
830	Siaya District	Kenya	Hamilton, P. 1981. The leopard Panthera pardus and the cheetah Acinonyx jubatus in Kenya. Report for the U.S. Fish & Wildlife Service, the African Wildlife Leadership Foundation and the Government of Kenya	0.067	34.28
831	Sibiloi National Park	Kenya	Hamilton, P. 1981. The leopard Panthera pardus and the cheetah Acinonyx jubatus in Kenya. Report for the U.S. Fish & Wildlife Service, the African Wildlife Leadership Foundation and the Government of Kenya	4.01	36.35
832	Sondang, northern Cheranganis, West Pokot District	Kenya	Hamilton, P. 1981. The leopard Panthera pardus and the cheetah Acinonyx jubatus in Kenya. Report for the U.S. Fish & Wildlife Service, the African Wildlife Leadership Foundation and the Government of Kenya	1.4	35.4
833	Takaba, Mandera District	Kenya	Hamilton, P. 1981. The leopard Panthera pardus and the cheetah Acinonyx jubatus in Kenya. Report for the U.S. Fish & Wildlife Service, the African Wildlife Leadership Foundation and the Government of Kenya	3.355	40.22
834	Tana River Primate National Reserve	Kenya	Hamilton, P. 1981. The leopard Panthera pardus and the cheetah Acinonyx jubatus in Kenya. Report for the U.S. Fish & Wildlife Service, the African Wildlife Leadership Foundation and the Government of Kenya	-1.815	40.124
835	Wenje, Tana River District (Andrews, Groves & Horne, 1975; Hamilton, 1981)	Kenya	Hamilton, P. 1981. The leopard Panthera pardus and the cheetah Acinonyx jubatus in Kenya. Report for the U.S. Fish & Wildlife Service, the African Wildlife Leadership Foundation and the Government of Kenya	-1.815	40.124
836	Tarbaj, Wajir District	Kenya	Hamilton, P. 1981. The leopard Panthera pardus and the cheetah Acinonyx jubatus in Kenya. Report for the U.S. Fish & Wildlife Service, the African Wildlife Leadership Foundation and the Government of Kenya	2.21	40.12
837	Taveta, Taita District	Kenya	Teer, J., Swank, W. 1977. Status of the leopard in Africa south of the Sahara. Report for the Office of Endangered Species, US Fish and Wildlife Service, Washington, DC, USA	-3.4	37.683
838	Tsavo West National Park, Ngulia Lodge	Kenya	Ntiati, P. 1995. Man-eating leopard in Tsavo, Kenya. In: IUCN Cat Specialist Group newsletter Cat News, No. 22, Spring 1995	-3.4	37.683
839	Trans-Mara Forest, Rift Valley, Kericho District	Kenya	Hamilton, P. 1981. The leopard Panthera pardus and the cheetah Acinonyx jubatus in Kenya. Report for the U.S. Fish & Wildlife Service, the African Wildlife Leadership Foundation and the Government of Kenya	-0.667	35.533
840	Tsavo	Kenya	Teer, J., Swank, W. 1977. Status of the leopard in Africa south of the Sahara. Report for the Office of Endangered Species, US Fish and Wildlife Service, Washington, DC, USA	-2.985	38.458
841	Tsavo	Kenya	Nowell, K., Jackson, P. (eds.). 1996. Wild cats. Status survey and conservation action plan. IUCN/SSC Cat Specialist Group, Gland, Switzerland	-2.985	38.458
842	Tsavo	Kenya	Hamilton, P. 1974. The Tsavo leopard project. AWLF (African Wildlife Leadership Foundation) News 9/2, 1974	-2.985	38.458
843	Tsavo (Hamilton, 1976)	Kenya	Stander, P. 1997. The ecology of asociality in Namibian leopards. Journal of Zoology, 242: 343-364	-2.985	38.458
844	Tsavo (Moss, 1975)	Kenya	Eaton, R. 1977. The status and conservation of the leopard in sub-Saharan Africa. Final report. Carnivora Research Institute, University of Washington	-2.985	38.458
845	Tsavo National Park	Kenya	Guggisberg, C. 1975. Wild cats of the world. David and Charles, London	-2.985	38.458
846	Tsavo National Park	Kenya	Teer, J., Swank, W. 1977. Status of the leopard in Africa south of the Sahara. Report for the Office of Endangered Species, US Fish and Wildlife Service, Washington, DC, USA	-2.985	38.458
847	Tsavo East National Park	Kenya	Hamilton, P. 1981. The leopard Panthera pardus and the cheetah Acinonyx jubatus in Kenya. Report for the U.S. Fish & Wildlife Service, the African Wildlife Leadership Foundation and the Government of Kenya	-2.41	38.64
848	Tsavo West National Park	Kenya	Hamilton, P. 1981. The leopard Panthera pardus and the cheetah Acinonyx jubatus in Kenya. Report for the U.S. Fish & Wildlife Service, the African Wildlife Leadership Foundation and the Government of Kenya	-3.27	38.06
849	Tsavo West National Park	Kenya	Kingdon, J. 1977. East African mammals. An atlas of evolution in Africa, Vol. III, Part A (Carnivores). Academic Press, London - New York	-3.27	38.06
850	Turkwel Gorge	Kenya	Hamilton, P. 1981. The leopard Panthera pardus and the cheetah Acinonyx jubatus in Kenya. Report for the U.S. Fish & Wildlife Service, the African Wildlife Leadership Foundation and the Government of Kenya	1.92	35.33
851	Wajir	Kenya	Hamilton, P. 1981. The leopard Panthera pardus and the cheetah Acinonyx jubatus in Kenya. Report for the U.S. Fish & Wildlife Service, the African Wildlife Leadership Foundation and the Government of Kenya	1.75	40.07
852	West Gate Community Conservancy, Samburu District	Kenya	Bhalla, S. 2009. Leopard Cannibalism. Ewaso Lions. WildlifeDirect / http://ewasolions.wildlifedirect.org/2009/01/07/leopard-cannibalism / Download in May 2009	0.66	37.46
853	Mua Hills	Kenya	Anonymous. 2009. Panic as stray leopard kills 30 goats in a week. Daily Nation, Kenya, May 26 2009 / www.nation.co.ke	-1.467	37.183
854	Elgeyo Forest	Kenya	Allen, J. 1924. Carnivora collected by the American Museum Congo Expedition. Bulletin of the American Museum of Natural History, 47:73-281	0.82	35.52
855	Elgoyo forest	Kenya	Hollister, N. 1918. East African mammals in the U.S. National Museum. Part 1 U.S. National Museum Bulletin 99 (Washington): 170-174	0.82	35.52
856	Guaso Nyiro, Rift Valley	Kenya	Roosevelt, T., Heller, E. 1922. Life histories of African game animals	-1.15	35.77
857	Hoey's Bridge (Moi's Bridge) (Townsend, P.)	Kenya	Rowland Ward's. 1969. Records of big game, Thirteenth Edition (Africa): 271-274	0.88	35.11
858	Juja Farm (K. Roosevelt)	Kenya	Hollister, N. 1918. East African mammals in the U.S. National Museum. Part 1 U.S. National Museum Bulletin 99 (Washington): 170-174	-1.18	37.12
859	Kabalolot Hills, Sotik (Heller)	Kenya	Hollister, N. 1918. East African mammals in the U.S. National Museum. Part 1 U.S. National Museum Bulletin 99 (Washington): 170-174	0.68	35.1
860	Kampi Moto (Kampi Ya Moto), 20 miles north of Nakuru (K. Roosevelt)	Kenya	Hollister, N. 1918. East African mammals in the U.S. National Museum. Part 1 U.S. National Museum Bulletin 99 (Washington): 170-174	-0.124	35.943
861	Kapiti Station (Rainey)	Kenya	Hollister, N. 1918. East African mammals in the U.S. National Museum. Part 1 U.S. National Museum Bulletin 99 (Washington): 170-174	-1.63	37
862	Magadi (Hibben, F.)	Kenya	Rowland Ward's. 1969. Records of big game, Thirteenth Edition (Africa): 271-274	-1.9	36.3
863	Namanga Mountain (Brian Hern, pers. comm.)	Kenya	Eaton, R. 1977. Appendices to: The status and conservation of the leopard in Sub-Saharan Africa: 1-53. Tucson, Arizona, Safari Club International	-2.48	36.77
864	Nzoia River (Roosevelt, K.)	Kenya	Roosevelt, T., Heller, E. 1922. Life histories of African game animals	0.85	35.05
865	Nzoia River, Guas Ngishu Plateau (K. Roosevelt)	Kenya	Hollister, N. 1918. East African mammals in the U.S. National Museum. Part 1 U.S. National Museum Bulletin 99 (Washington): 170-174	0.85	35.05
866	Sotik	Kenya	Roosevelt, T., Heller, E. 1922. Life histories of African game animals	-0.69	35.11
867	Ulu Station (Rainey, Heller)	Kenya	Hollister, N. 1918. East African mammals in the U.S. National Museum. Part 1 U.S. National Museum Bulletin 99 (Washington): 170-174	-1.82	37.15
868	Voi (Heller)	Kenya	Hollister, N. 1918. East African mammals in the U.S. National Museum. Part 1 U.S. National Museum Bulletin 99 (Washington): 170-174	-3.4	38.56
869	Samburu National Reserve	Kenya	Kagendo, D., Magambo, J., Agola, E., Njenga, S., Zeyhle, E., Mulinge, E., Gitonga, P., Mbae, C., Muchiri, E., Wassermann, M., Kern, P., Romig, T. 2014. A survey for Echinococcus spp. of carnivores in six wildlife conservation areas in Kenya. Parasitology International 63: 604-611.	0.8	37.5
870	Meru National Park	Kenya	Kagendo, D., Magambo, J., Agola, E., Njenga, S., Zeyhle, E., Mulinge, E., Gitonga, P., Mbae, C., Muchiri, E., Wassermann, M., Kern, P., Romig, T. 2014. A survey for Echinococcus spp. of carnivores in six wildlife conservation areas in Kenya. Parasitology International 63: 604-611.	0.1	38.2
871	Maasai Mara National Reserve	Kenya	Kagendo, D., Magambo, J., Agola, E., Njenga, S., Zeyhle, E., Mulinge, E., Gitonga, P., Mbae, C., Muchiri, E., Wassermann, M., Kern, P., Romig, T. 2014. A survey for Echinococcus spp. of carnivores in six wildlife conservation areas in Kenya. Parasitology International 63: 604-611.	-1.5	35.1
872	Nairobi National Park	Kenya	Kagendo, D., Magambo, J., Agola, E., Njenga, S., Zeyhle, E., Mulinge, E., Gitonga, P., Mbae, C., Muchiri, E., Wassermann, M., Kern, P., Romig, T. 2014. A survey for Echinococcus spp. of carnivores in six wildlife conservation areas in Kenya. Parasitology International 63: 604-611.	-1.4	36.9
873	Tsavo West National Park	Kenya	Kagendo, D., Magambo, J., Agola, E., Njenga, S., Zeyhle, E., Mulinge, E., Gitonga, P., Mbae, C., Muchiri, E., Wassermann, M., Kern, P., Romig, T. 2014. A survey for Echinococcus spp. of carnivores in six wildlife conservation areas in Kenya. Parasitology International 63: 604-611.	-3	38
874	Tsavo East National Park	Kenya	Kagendo, D., Magambo, J., Agola, E., Njenga, S., Zeyhle, E., Mulinge, E., Gitonga, P., Mbae, C., Muchiri, E., Wassermann, M., Kern, P., Romig, T. 2014. A survey for Echinococcus spp. of carnivores in six wildlife conservation areas in Kenya. Parasitology International 63: 604-611.	-3	39
875	Cheranganghi Hills	Kenya	da Silva, L. G. 2014. Analise da distribuicao especial do melanismo na familia Felidae em funcao de condicionantes ambientais. (Spatial distribution of melanism in the Felidae family in regard of environmental conditions). Thesis: 1-183. Pontificia Universidade Catolica Do Rio Grande Do Sul.	-1.4972	36.6726
876	Cheranganghi Hills	Kenya	da Silva, L. G. 2014. Analise da distribuicao especial do melanismo na familia Felidae em funcao de condicionantes ambientais. (Spatial distribution of melanism in the Felidae family in regard of environmental conditions). Thesis: 1-183. Pontificia Universidade Catolica Do Rio Grande Do Sul.	-1.6135	36.7174
877	Chyulu Hills National Park	Kenya	da Silva, L. G. 2014. Analise da distribuicao especial do melanismo na familia Felidae em funcao de condicionantes ambientais. (Spatial distribution of melanism in the Felidae family in regard of environmental conditions). Thesis: 1-183. Pontificia Universidade Catolica Do Rio Grande Do Sul.	-2.8161	38.1473
878	Elgeyo Forest	Kenya	da Silva, L. G. 2014. Analise da distribuicao especial do melanismo na familia Felidae em funcao de condicionantes ambientais. (Spatial distribution of melanism in the Felidae family in regard of environmental conditions). Thesis: 1-183. Pontificia Universidade Catolica Do Rio Grande Do Sul.	1.073	35.2871
879	Endau	Kenya	da Silva, L. G. 2014. Analise da distribuicao especial do melanismo na familia Felidae em funcao de condicionantes ambientais. (Spatial distribution of melanism in the Felidae family in regard of environmental conditions). Thesis: 1-183. Pontificia Universidade Catolica Do Rio Grande Do Sul.	-1.3345	38.6644
880	Ewaso Lions Camp	Kenya	da Silva, L. G. 2014. Analise da distribuicao especial do melanismo na familia Felidae em funcao de condicionantes ambientais. (Spatial distribution of melanism in the Felidae family in regard of environmental conditions). Thesis: 1-183. Pontificia Universidade Catolica Do Rio Grande Do Sul.	-1.4226	36.8473
881	Guaso Ngishu Plateau	Kenya	da Silva, L. G. 2014. Analise da distribuicao especial do melanismo na familia Felidae em funcao de condicionantes ambientais. (Spatial distribution of melanism in the Felidae family in regard of environmental conditions). Thesis: 1-183. Pontificia Universidade Catolica Do Rio Grande Do Sul.	-1.1088	36.5234
882	Kampi Moto, Nakuru	Kenya	da Silva, L. G. 2014. Analise da distribuicao especial do melanismo na familia Felidae em funcao de condicionantes ambientais. (Spatial distribution of melanism in the Felidae family in regard of environmental conditions). Thesis: 1-183. Pontificia Universidade Catolica Do Rio Grande Do Sul.	-0.4294	36.102
883	Lake Naivasha	Kenya	da Silva, L. G. 2014. Analise da distribuicao especial do melanismo na familia Felidae em funcao de condicionantes ambientais. (Spatial distribution of melanism in the Felidae family in regard of environmental conditions). Thesis: 1-183. Pontificia Universidade Catolica Do Rio Grande Do Sul.	-0.6986	36.3578
884	Lake Naivasha (southern end)	Kenya	da Silva, L. G. 2014. Analise da distribuicao especial do melanismo na familia Felidae em funcao de condicionantes ambientais. (Spatial distribution of melanism in the Felidae family in regard of environmental conditions). Thesis: 1-183. Pontificia Universidade Catolica Do Rio Grande Do Sul.	-0.8683	36.2074
885	Magadi	Kenya	da Silva, L. G. 2014. Analise da distribuicao especial do melanismo na familia Felidae em funcao de condicionantes ambientais. (Spatial distribution of melanism in the Felidae family in regard of environmental conditions). Thesis: 1-183. Pontificia Universidade Catolica Do Rio Grande Do Sul.	-1.7446	36.3396
886	Magadi	Kenya	da Silva, L. G. 2014. Analise da distribuicao especial do melanismo na familia Felidae em funcao de condicionantes ambientais. (Spatial distribution of melanism in the Felidae family in regard of environmental conditions). Thesis: 1-183. Pontificia Universidade Catolica Do Rio Grande Do Sul.	-1.7837	36.3508
887	Masai Mara Game Reserve	Kenya	da Silva, L. G. 2014. Analise da distribuicao especial do melanismo na familia Felidae em funcao de condicionantes ambientais. (Spatial distribution of melanism in the Felidae family in regard of environmental conditions). Thesis: 1-183. Pontificia Universidade Catolica Do Rio Grande Do Sul.	-1.4803	35.1052
888	Masai Mara National Park	Kenya	da Silva, L. G. 2014. Analise da distribuicao especial do melanismo na familia Felidae em funcao de condicionantes ambientais. (Spatial distribution of melanism in the Felidae family in regard of environmental conditions). Thesis: 1-183. Pontificia Universidade Catolica Do Rio Grande Do Sul.	-1.2992	34.8167
889	Masai Mara National Park	Kenya	da Silva, L. G. 2014. Analise da distribuicao especial do melanismo na familia Felidae em funcao de condicionantes ambientais. (Spatial distribution of melanism in the Felidae family in regard of environmental conditions). Thesis: 1-183. Pontificia Universidade Catolica Do Rio Grande Do Sul.	-1.6613	35.3135
890	Masai Mara National Park	Kenya	da Silva, L. G. 2014. Analise da distribuicao especial do melanismo na familia Felidae em funcao de condicionantes ambientais. (Spatial distribution of melanism in the Felidae family in regard of environmental conditions). Thesis: 1-183. Pontificia Universidade Catolica Do Rio Grande Do Sul.	-1.401	34.8578
891	Mount Kenya	Kenya	da Silva, L. G. 2014. Analise da distribuicao especial do melanismo na familia Felidae em funcao de condicionantes ambientais. (Spatial distribution of melanism in the Felidae family in regard of environmental conditions). Thesis: 1-183. Pontificia Universidade Catolica Do Rio Grande Do Sul.	-0.3062	37.1866
892	Mount Kenya	Kenya	da Silva, L. G. 2014. Analise da distribuicao especial do melanismo na familia Felidae em funcao de condicionantes ambientais. (Spatial distribution of melanism in the Felidae family in regard of environmental conditions). Thesis: 1-183. Pontificia Universidade Catolica Do Rio Grande Do Sul.	-0.3075	37.5967
893	Mount Kenya	Kenya	da Silva, L. G. 2014. Analise da distribuicao especial do melanismo na familia Felidae em funcao de condicionantes ambientais. (Spatial distribution of melanism in the Felidae family in regard of environmental conditions). Thesis: 1-183. Pontificia Universidade Catolica Do Rio Grande Do Sul.	0.003	37.6178
894	Ol Pejeta, Laikipia District	Kenya	da Silva, L. G. 2014. Analise da distribuicao especial do melanismo na familia Felidae em funcao de condicionantes ambientais. (Spatial distribution of melanism in the Felidae family in regard of environmental conditions). Thesis: 1-183. Pontificia Universidade Catolica Do Rio Grande Do Sul.	0.1262	36.8511
895	Samburu Natural Reserve	Kenya	da Silva, L. G. 2014. Analise da distribuicao especial do melanismo na familia Felidae em funcao de condicionantes ambientais. (Spatial distribution of melanism in the Felidae family in regard of environmental conditions). Thesis: 1-183. Pontificia Universidade Catolica Do Rio Grande Do Sul.	1.0857	38.2465
896	Selenkay Safari Camp	Kenya	da Silva, L. G. 2014. Analise da distribuicao especial do melanismo na familia Felidae em funcao de condicionantes ambientais. (Spatial distribution of melanism in the Felidae family in regard of environmental conditions). Thesis: 1-183. Pontificia Universidade Catolica Do Rio Grande Do Sul.	-0.4115	36.0993
897	Shaba National Reserve	Kenya	da Silva, L. G. 2014. Analise da distribuicao especial do melanismo na familia Felidae em funcao de condicionantes ambientais. (Spatial distribution of melanism in the Felidae family in regard of environmental conditions). Thesis: 1-183. Pontificia Universidade Catolica Do Rio Grande Do Sul.	0.5476	37.2778
898	South Samburu	Kenya	da Silva, L. G. 2014. Analise da distribuicao especial do melanismo na familia Felidae em funcao de condicionantes ambientais. (Spatial distribution of melanism in the Felidae family in regard of environmental conditions). Thesis: 1-183. Pontificia Universidade Catolica Do Rio Grande Do Sul.	-3.6851	39.2473
899	Tumaren Ranch	Kenya	da Silva, L. G. 2014. Analise da distribuicao especial do melanismo na familia Felidae em funcao de condicionantes ambientais. (Spatial distribution of melanism in the Felidae family in regard of environmental conditions). Thesis: 1-183. Pontificia Universidade Catolica Do Rio Grande Do Sul.	0.1099	36.7982
900	Tumaren Ranch	Kenya	da Silva, L. G. 2014. Analise da distribuicao especial do melanismo na familia Felidae em funcao de condicionantes ambientais. (Spatial distribution of melanism in the Felidae family in regard of environmental conditions). Thesis: 1-183. Pontificia Universidade Catolica Do Rio Grande Do Sul.	0.1601	36.689
901	Tumaren Ranch	Kenya	da Silva, L. G. 2014. Analise da distribuicao especial do melanismo na familia Felidae em funcao de condicionantes ambientais. (Spatial distribution of melanism in the Felidae family in regard of environmental conditions). Thesis: 1-183. Pontificia Universidade Catolica Do Rio Grande Do Sul.	0.1252	36.8827
902	Tumaren Ranch	Kenya	da Silva, L. G. 2014. Analise da distribuicao especial do melanismo na familia Felidae em funcao de condicionantes ambientais. (Spatial distribution of melanism in the Felidae family in regard of environmental conditions). Thesis: 1-183. Pontificia Universidade Catolica Do Rio Grande Do Sul.	0.1113	36.8903
903	Tumaren Ranch	Kenya	da Silva, L. G. 2014. Analise da distribuicao especial do melanismo na familia Felidae em funcao de condicionantes ambientais. (Spatial distribution of melanism in the Felidae family in regard of environmental conditions). Thesis: 1-183. Pontificia Universidade Catolica Do Rio Grande Do Sul.	-0.0001	36.8788
904	Voi, Coast Province	Kenya	da Silva, L. G. 2014. Analise da distribuicao especial do melanismo na familia Felidae em funcao de condicionantes ambientais. (Spatial distribution of melanism in the Felidae family in regard of environmental conditions). Thesis: 1-183. Pontificia Universidade Catolica Do Rio Grande Do Sul.	-3.3767	38.5138
905	Serengeti ecosystem	Kenya / Tanzania	Sinclair, A., Mduma, S., Brashares, J. 2003. Patterns of predation in a diverse predator–prey system. Nature, Vol. 425, 18 September 2003	-1.7	35
906	Serengeti-Mara Ecosystem	Kenya / Tanzania	Hunter, L. 2001. The future of Africa's magnificent cats. Africa Geographic, June 2001: 46-57	-1.7	35
907	Mount Elgon	Kenya / Uganda	Kingdon, J. 1977. East African mammals. An atlas of evolution in Africa, Vol. III, Part A (Carnivores). Academic Press, London - New York	1.103	34.6
908	Maseru	Lesotho	Guggisberg, C. 1975. Wild cats of the world. David and Charles, London	-29.33	27.53
909	Grebo National Forest	Liberia	Barrie, A. et al. 2006. A rapid biological assessment of North Lorma, Gola and Grebo National Forests, Liberia. Conservation International, Arlington, USA	5.399	-7.719
910	Sapo National Park	Liberia	Nowell, K., Jackson, P. (eds.). 1996. Wild cats. Status survey and conservation action plan. IUCN/SSC Cat Specialist Group, Gland, Switzerland	5.479	-8.55
911	Sapo National Park (Robinson, 1983)	Liberia	Shoemaker, A.H. 1997. The Status of the Leopard, Panthera pardus, in Nature: A country by country analysis	5.479	-8.55
912	Sapo National Park, Sinoe County	Liberia	Peal, A. 1993. An action plan for the renewal of nature conservation programs in Liberia, West Africa. Society for the Renewal of Nature Conservation in Liberia – USA, Washington DC, USA	5.479	-8.55
913	Monrovia	Liberia	Rosevear, D. 1974. The carnivores of West Africa. Trustees of the British Museum (Natural History), London	6.3	-10.8
914	Kpeaple (Quiapiple) (Kuhn, 1965), north central Liberia	Liberia	Rosevear, D. 1974. The carnivores of West Africa. Trustees of the British Museum (Natural History), London	6.617	-8.55
915	Freeman Town (Kuhn, 1965), north central Liberia	Liberia	Rosevear, D. 1974. The carnivores of West Africa. Trustees of the British Museum (Natural History), London	6.3	-9.01
916	Tappita (Tapeta) (Kuhn, 1965), north central Liberia	Liberia	Rosevear, D. 1974. The carnivores of West Africa. Trustees of the British Museum (Natural History), London	6.49	-8.862
917	Monrovia	Liberia	da Silva, L. G. 2014. Analise da distribuicao especial do melanismo na familia Felidae em funcao de condicionantes ambientais. (Spatial distribution of melanism in the Felidae family in regard of environmental conditions). Thesis: 1-183. Pontificia Universidade Catolica Do Rio Grande Do Sul.	6.3345	-10.6443
918	Blantyre, tea area	Malawi	Myers, N. 1976. The leopard Panthera pardus in Africa. IUCN Monograph No. 5. International Union for Conservation of Nature and Natural Resources, Morges, Switzerland. 79 pp.	-15.74	34.97
919	Lengwe National Park	Malawi	Myers, N. 1976. The leopard Panthera pardus in Africa. IUCN Monograph No. 5. International Union for Conservation of Nature and Natural Resources, Morges, Switzerland. 79 pp.	-16.25	34.75
920	Lengwe National Park	Malawi	Shoemaker, A.H. 1997. The Status of the Leopard, Panthera pardus, in Nature: A country by country analysis	-16.25	34.75
921	Lilongwe	Malawi	Martin, R., de Meulenaer, T. 1988. Survey of the status of the leopard Panthera pardus in sub-Saharan Africa. CITES, Geneva, Switzerland	-13.98	33.79
922	Nyika Plateau	Malawi	Myers, N. 1976. The leopard Panthera pardus in Africa. IUCN Monograph No. 5. International Union for Conservation of Nature and Natural Resources, Morges, Switzerland. 79 pp.	-10.61	33.89
923	Nyika Plateau	Malawi	Ansell, W., Dowsett, R. 1988. Mammals of Malawi, p.67	-10.61	33.89
924	Nyika Plateau	Malawi	Martin, R., de Meulenaer, T. 1988. Survey of the status of the leopard Panthera pardus in sub-Saharan Africa. CITES, Geneva, Switzerland	-10.61	33.89
925	Nyika Plateau	Malawi	Nowell, K., Jackson, P. (eds.). 1996. Wild cats. Status survey and conservation action plan. IUCN/SSC Cat Specialist Group, Gland, Switzerland	-10.61	33.89
926	Zomba, outskirts	Malawi	Myers, N. 1976. The leopard Panthera pardus in Africa. IUCN Monograph No. 5. International Union for Conservation of Nature and Natural Resources, Morges, Switzerland. 79 pp.	-15.37	35.31
927	Masumbi	Malawi	Anonymous. 1996. Man eating leopards of Masumbi. New African 341, 30-31	-12.78	33.4
928	Milanji (Pocock, 1932)	Malawi	Dobroruka, L. 1966. Ein Beitrag zur Kenntnis des südafrikanischen Leoparden, Panthera pardus (Linnaeus, 1758), Säugetierkundliche Mitteilungen 14: 317-324	-10.75	33.93
929	Salima	Malawi	Dobroruka, L. 1966. Ein Beitrag zur Kenntnis des südafrikanischen Leoparden, Panthera pardus (Linnaeus, 1758), Säugetierkundliche Mitteilungen 14: 317-324	-13.78	34.46
930	Nkhota-Kota Wildlife Reserve (Muldoon, 1955)	Malawi	Mésochina, P., Sefu, L., Sichali, E., Chardonnet, P., Ngalande, J. Lipita, W. 2010. Conservation status of the lion (Panthera leo Linnaeus, 1758) in Malawi, SCI Foundation, DNPW	-12.9	34.1
931	Lake Malawi National Park (Cape McClear Nature Reserve)	Malawi	Mésochina, P., Sefu, L., Sichali, E., Chardonnet, P., Ngalande, J. Lipita, W. 2010. Conservation status of the lion (Panthera leo Linnaeus, 1758) in Malawi, SCI Foundation, DNPW	-14.06	34.9
932	Majete Wildlife Reserve (Hogerheijde, Hall-Martin & Ndadzela, 2008)	Malawi	Mésochina, P., Sefu, L., Sichali, E., Chardonnet, P., Ngalande, J. Lipita, W. 2010. Conservation status of the lion (Panthera leo Linnaeus, 1758) in Malawi, SCI Foundation, DNPW	-15.95	34.58
933	Lifupa Game Camp	Malawi	da Silva, L. G. 2014. Analise da distribuicao especial do melanismo na familia Felidae em funcao de condicionantes ambientais. (Spatial distribution of melanism in the Felidae family in regard of environmental conditions). Thesis: 1-183. Pontificia Universidade Catolica Do Rio Grande Do Sul.	-13.0872	33.1512
934	Lifupa Game Camp	Malawi	da Silva, L. G. 2014. Analise da distribuicao especial do melanismo na familia Felidae em funcao de condicionantes ambientais. (Spatial distribution of melanism in the Felidae family in regard of environmental conditions). Thesis: 1-183. Pontificia Universidade Catolica Do Rio Grande Do Sul.	-13.1053	33.1605
935	Mbobo	Malawi	da Silva, L. G. 2014. Analise da distribuicao especial do melanismo na familia Felidae em funcao de condicionantes ambientais. (Spatial distribution of melanism in the Felidae family in regard of environmental conditions). Thesis: 1-183. Pontificia Universidade Catolica Do Rio Grande Do Sul.	-13.0286	33.9612
936	Baoulé area	Mali	Sayer, J. 1977. Conservation of large mammals in the Republic of Mali. Biological Conservation, Vol. 12: 245-63	12.88	-8.62
937	Boucle du Baoulé National Park (Parc National de la Boucle du Baoulé)	Mali	Geerling, C. 1983. The Boucle du Baoule, Mali. First international biosphere reserve congress, Minsk, 26 September - 2 October 1983	13.84	-8.92
938	Mandingue plateau	Mali	Sayer, J. 1977. Conservation of large mammals in the Republic of Mali. Biological Conservation, Vol. 12: 245-63	12.6	-8.7
939	Bafing Faunal Reserve ((Reserve de faune du Bafing)	Mali	Duvall, C. 2000. Important habitat for chimpanzees in Mali. African Study Monographs, 21(4): 173-203	12.65	-10.3
940	Char	Mauritania	Meester, J., Setzer, H. 1971. The mammals of Africa. An identification manual. Smithsonian Institution Press, Washington
6174	PN Banc d'Arguin, Teichott, 2km N of. In the Dakhlet-Nouâdhibou Province	Mauritania	Jose Carlos and Candida Gomes Vale pers. Comm. Black cat larger than lynx observed at dawn on May 17, 2009; footprints photographed; id. confirmed by António Araujo, director of Mauritania National Parks	19.5583	-16.4019
6175	Châr, valley. Adrar Province.	Mauritania	Jose Carlos and Candida Gomes Vale pers. Comm. Inquiry in October, 2011; last animal captured in the 1950s; trap made with stone wall observed.	21.5264	-12.8644
941	Azilal, east of	Morocco	Cuzin, F. 1996. Répartition actuelle et statut des grands mammifères sauvages du Maroc (Primates, Carnivores, Artiodactyles). Mammalia 60:101–124	31.956	-6.336
942	Wabzaza gorge (l'Aqqa Wabzaza) le Haut Atlas central	Morocco	Cuzin, F. 1996. Répartition actuelle et statut des grands mammifères sauvages du Maroc (Primates, Carnivores, Artiodactyles). Mammalia 60:101–124	31.956	-6.336
943	Beni-Mallal region, Central Atlas (IUCN, 1972)	Morocco	Shoemaker, A.H. 1997. The Status of the Leopard, Panthera pardus, in Nature: A country by country analysis	32.36	-5.875
944	between Beni Mellal and Tounfite (e.g. Wawizerte)	Morocco	Drucker, G. 1991. The Barbary leopard Panthera pardus barbarus. World Conservation Monitoring Centre	32.36	-5.875
945	Bou Tferda gorges, Moyen Atlas méridional	Morocco	Cuzin, F. 2003. Les grands mammiferes du Maroc Meridional (Haut Atlas, Anti Atlas et Sahara): distribution, ecologie et conservation. Thèse de doctorat discipline ecologie animale, Université Montpellier	32.36	-5.875
946	Idis, approximately 50 km east of Beni Mellal	Morocco	Jensen, R., Romanski, T. 1990. Barbary leopard project. Final report. Frankfurt Zoological Society	32.36	-5.875
947	Idis, near Bou Tferda, Beni Mellal Province	Morocco	Drucker, G. 1991. The Barbary leopard Panthera pardus barbarus. World Conservation Monitoring Centre	32.36	-5.875
948	Oued El Abid gorge, near Bou Tferda	Morocco	Cuzin, F. 1996. Répartition actuelle et statut des grands mammifères sauvages du Maroc (Primates, Carnivores, Artiodactyles). Mammalia 60:101–124	32.36	-5.875
949	Oued El Abid gorge, near Bou Tferda, province of Beni Mellal	Morocco	Fa, J. 1989. Report on the Oued-El-Abid / Bou Tferda gorge as potential telease site for captive bred Barbary Macaques	32.36	-5.875
950	Djebel Ayachi, south of Medelt (Goriup, report on Bustard in Morocco)	Morocco	Shoemaker, A.H. 1997. The Status of the Leopard, Panthera pardus, in Nature: A country by country analysis	32.477	-4.927
951	Jbel Ayachi, le Haut Atlas Oriental (Eaux et Forêts)	Morocco	Cuzin, F. 2003. Les grands mammiferes du Maroc Meridional (Haut Atlas, Anti Atlas et Sahara): distribution, ecologie et conservation. Thèse de doctorat discipline ecologie animale, Université Montpellier	32.477	-4.927
952	El-Ksiba region, Central Atlas (IUCN, 1972)	Morocco	Shoemaker, A.H. 1997. The Status of the Leopard, Panthera pardus, in Nature: A country by country analysis	32.68	-6.8
953	Hassi Tighissit, région de Tan Tan, Bas Draa-Noun (M. Ennah, com. pers.)	Morocco	Cuzin, F. 2003. Les grands mammiferes du Maroc Meridional (Haut Atlas, Anti Atlas et Sahara): distribution, ecologie et conservation. Thèse de doctorat discipline ecologie animale, Université Montpellier	28.382	-10.687
954	Imouzzer du Kandar, Moyen Atlas (N. Douiou, pers. comm.)	Morocco	Cuzin, F. 1996. Répartition actuelle et statut des grands mammifères sauvages du Maroc (Primates, Carnivores, Artiodactyles). Mammalia 60:101–124	33.712	-4.975
955	Itzer, Azrou district (IUCN, 1972)	Morocco	Shoemaker, A.H. 1997. The Status of the Leopard, Panthera pardus, in Nature: A country by country analysis	32.91	-5.12
956	Jbel Tazigzaout, le Haut Atlas Oriental	Morocco	Cuzin, F. 2003. Les grands mammiferes du Maroc Meridional (Haut Atlas, Anti Atlas et Sahara): distribution, ecologie et conservation. Thèse de doctorat discipline ecologie animale, Université Montpellier	32.477	-4.927
957	Jebel Bou Iblane	Morocco	Anonymous. 1997. Morocco: Protected Areas Management Project	33.64	-4.05
958	Jebel Tazerkount, Moyen Atlas méridional (Hajib 1991)	Morocco	Cuzin, F. 2003. Les grands mammiferes du Maroc Meridional (Haut Atlas, Anti Atlas et Sahara): distribution, ecologie et conservation. Thèse de doctorat discipline ecologie animale, Université Montpellier	32.29	-5.49
959	Khenifra region, Central Atlas (IUCN, 1972)	Morocco	Shoemaker, A.H. 1997. The Status of the Leopard, Panthera pardus, in Nature: A country by country analysis	32.928	-5.59
960	Taza, Azrou district (IUCN, 1972)	Morocco	Shoemaker, A.H. 1997. The Status of the Leopard, Panthera pardus, in Nature: A country by country analysis	34.17	-3.98
961	Taza, southeast of, Eastern Mid Atlas	Morocco	Drucker, G. 1991. The Barbary leopard Panthera pardus barbarus. World Conservation Monitoring Centre	34.17	-3.98
962	Oulmes, mountain forests of	Morocco	Guggisberg, C. 1975. Wild cats of the world. David and Charles, London	33.48	-6.07
963	Ifrane region, Central Atlas (IUCN, 1972)	Morocco	Shoemaker, A.H. 1997. The Status of the Leopard, Panthera pardus, in Nature: A country by country analysis	33.56	-5.24
964	Tilouguite, Haut Atlas Central (E. Mahé, pers. comm.)	Morocco	Cuzin, F. 1996. Répartition actuelle et statut des grands mammifères sauvages du Maroc (Primates, Carnivores, Artiodactyles). Mammalia 60:101–124	32.11	-6.305
965	Tiffert-n-Ait-Hamza, east of, along a bank of the Oued el Abid (Dr. Brahim Haddane, pers. comm.)	Morocco	Jensen, R., Romanski, T. 1990. Barbary leopard project. Final report. Frankfurt Zoological Society	32.331	-5.937
966	Aguerd Ouzrou	Morocco	Cuzin, F. 2003. Les grands mammiferes du Maroc Meridional (Haut Atlas, Anti Atlas et Sahara): distribution, ecologie et conservation. Thèse de doctorat discipline ecologie animale, Université Montpellier	29.82	-9.12
967	Toubkal National Park	Morocco	Cuzin, F. 2003. Les grands mammiferes du Maroc Meridional (Haut Atlas, Anti Atlas et Sahara): distribution, ecologie et conservation. Thèse de doctorat discipline ecologie animale, Université Montpellier	31.12	-7.87
968	Banhine National Park	Mozambique	Anonymous. 2007. Leopard export quotas for Mozambique.14th meeting of the Conference of the Parties (Cop) to the Convention on International Trade in Endangered Species of Wild Fauna And Flora (CITES), CoP14 Doc. 37.1, 03-15 June 2007, The Hague, Netherl	-22.75	32.81
969	Chamba Posto, Niassa National Reserve	Mozambique	Begg, C., Begg, K., Muemedi, O. 2007. Preliminary data on human - carnivore conflict in Niassa National Reserve, Mozambique, particularly fatalities due to lion, spotted hyaena and crocodile. SGDRN (Sociedade para a Gestão e Desenvolvimento da Reserva do Niassa Moçambique)	-11.61	36.9
970	Chimanimani National Reserve	Mozambique	Anonymous. 2007. Leopard export quotas for Mozambique.14th meeting of the Conference of the Parties (Cop) to the Convention on International Trade in Endangered Species of Wild Fauna And Flora (CITES), CoP14 Doc. 37.1, 03-15 June 2007, The Hague, Netherl	-19.77	33.05
971	Gile National Reserve	Mozambique	Anonymous. 2007. Leopard export quotas for Mozambique.14th meeting of the Conference of the Parties (Cop) to the Convention on International Trade in Endangered Species of Wild Fauna And Flora (CITES), CoP14 Doc. 37.1, 03-15 June 2007, The Hague, Netherl	-16.56	38.42
972	Gorongosa National Park	Mozambique	Myers, N. 1976. The leopard Panthera pardus in Africa. IUCN Monograph No. 5. International Union for Conservation of Nature and Natural Resources, Morges, Switzerland. 79 pp.	-18.72	34.42
973	Gorongosa National Park	Mozambique	Jackson, P. (Ed.) 1988. Cats in Mozambique. In: IUCN Cat Specialist Group newsletter Cat News, No. 8, January 1988	-18.72	34.42
974	Gorongosa National Park	Mozambique	Cillié, B. 1997. Die Soogdier-Gids van Suider-Afrika. Briza Publikasies, Pretoria, South Africa	-18.72	34.42
975	Gorongosa National Park	Mozambique	Anonymous. 2007. Leopard export quotas for Mozambique.14th meeting of the Conference of the Parties (Cop) to the Convention on International Trade in Endangered Species of Wild Fauna And Flora (CITES), CoP14 Doc. 37.1, 03-15 June 2007, The Hague, Netherl	-18.72	34.42
976	Inhaminga (V. Garcia, pers. comm.)	Mozambique	Smithers, R., Tello, J. 1976. Check list and atlas of the mammals of Mocambique. National Museums and Monuments of Rhodesia, Museum Memoir No 8, Salisbury, Rhodesia	-18.412	35.026
977	Inhamitanga	Mozambique	Smithers, R., Tello, J. 1976. Check list and atlas of the mammals of Mocambique. National Museums and Monuments of Rhodesia, Museum Memoir No 8, Salisbury, Rhodesia	-18.219	35.16
978	Limpopo National Park	Mozambique	Anonymous. 2007. Leopard export quotas for Mozambique.14th meeting of the Conference of the Parties (Cop) to the Convention on International Trade in Endangered Species of Wild Fauna And Flora (CITES), CoP14 Doc. 37.1, 03-15 June 2007, The Hague, Netherl	-23.656	32.175
979	Macalange, Niassa National Reserve	Mozambique	Begg, C., Begg, K., Muemedi, O. 2007. Preliminary data on human - carnivore conflict in Niassa National Reserve, Mozambique, particularly fatalities due to lion, spotted hyaena and crocodile. SGDRN (Sociedade para a Gestão e Desenvolvimento da Reserva do Niassa Moçambique)	-12	37.8
980	Maputo National Reserve	Mozambique	Cillié, B. 1997. Die Soogdier-Gids van Suider-Afrika. Briza Publikasies, Pretoria, South Africa	-26.434	32.81
981	Maputo National Reserve	Mozambique	Anonymous. 2007. Leopard export quotas for Mozambique.14th meeting of the Conference of the Parties (Cop) to the Convention on International Trade in Endangered Species of Wild Fauna And Flora (CITES), CoP14 Doc. 37.1, 03-15 June 2007, The Hague, Netherl	-26.434	32.81
982	Marromeu National Reserve	Mozambique	Anonymous. 2007. Leopard export quotas for Mozambique.14th meeting of the Conference of the Parties (Cop) to the Convention on International Trade in Endangered Species of Wild Fauna And Flora (CITES), CoP14 Doc. 37.1, 03-15 June 2007, The Hague, Netherl	-18.82	35.94
983	Milepa, Niassa National Reserve	Mozambique	Begg, C., Begg, K., Muemedi, O. 2007. Preliminary data on human - carnivore conflict in Niassa National Reserve, Mozambique, particularly fatalities due to lion, spotted hyaena and crocodile. SGDRN (Sociedade para a Gestão e Desenvolvimento da Reserva do Niassa Moçambique)	-11.735	36.287
984	Msawize, Niassa National Reserve	Mozambique	Begg, C., Begg, K. 2009. Mitigation of negative human impacts on large carnivore populations: Niassa National Reserve, Mozambique. Niassa Carnivore Project, annual progress report, February 2009. SGDRN (Sociedade para a Gestão e Desenvolvimento da Reserva	-12.579	36.532
985	Mueda Plateau	Mozambique	Begg, C., Begg, K., Muemedi, O. 2007. Preliminary data on human - carnivore conflict in Niassa National Reserve, Mozambique, particularly fatalities due to lion, spotted hyaena and crocodile. SGDRN (Sociedade para a Gestão e Desenvolvimento da Reserva do Niassa Moçambique)	-11.716	39.65
986	Mussoma Village, Niassa National Reserve	Mozambique	Begg, C., Begg, K. 2009. Mitigation of negative human impacts on large carnivore populations: Niassa National Reserve, Mozambique. Niassa Carnivore Project, annual progress report, February 2009. SGDRN (Sociedade para a Gestão e Desenvolvimento da Reserva	-12.457	37.639
987	Mbamba Village, Niassa National Reserve	Mozambique	Begg, C., Begg, K. 2008. Mitigation of negative human impacts on large carnivore populations: Niassa National Reserve, Mozambique. Niassa Carnivore Project, annual progress report, February 2008. SGDRN (Sociedade para a Gestão e Desenvolvimento da Reserva do Niassa Moçambique)	-12.19	38.03
988	Niassa National Reserve	Mozambique	Begg, C., Begg, K. 2009. Mitigation of negative human impacts on large carnivore populations: Niassa National Reserve, Mozambique. Niassa Carnivore Project, annual progress report, February 2009. SGDRN (Sociedade para a Gestão e Desenvolvimento da Reserva	-12.04	37.21
989	Niassa National Reserve (Begg and Begg , 2004)	Mozambique	Anonymous. 2007. Leopard export quotas for Mozambique.14th meeting of the Conference of the Parties (Cop) to the Convention on International Trade in Endangered Species of Wild Fauna And Flora (CITES), CoP14 Doc. 37.1, 03-15 June 2007, The Hague, Netherl	-12.04	37.21
990	Quirimbas National Park	Mozambique	Anonymous. 2007. Leopard export quotas for Mozambique.14th meeting of the Conference of the Parties (Cop) to the Convention on International Trade in Endangered Species of Wild Fauna And Flora (CITES), CoP14 Doc. 37.1, 03-15 June 2007, The Hague, Netherl	-12.11	40.43
991	Zambezi Valley Wildlife Utilization Unit	Mozambique	Jackson, P. (Ed.) 1988. Cats in Mozambique. In: IUCN Cat Specialist Group newsletter Cat News, No. 8, January 1988	-18.65	36.12
992	Zambezi Wildlife Utilization Area	Mozambique	Nowell, K., Jackson, P. (eds.). 1996. Wild cats. Status survey and conservation action plan. IUCN/SSC Cat Specialist Group, Gland, Switzerland	-18.65	36.12
993	Zinave National Park	Mozambique	Anonymous. 2007. Leopard export quotas for Mozambique.14th meeting of the Conference of the Parties (Cop) to the Convention on International Trade in Endangered Species of Wild Fauna And Flora (CITES), CoP14 Doc. 37.1, 03-15 June 2007, The Hague, Netherl	-21.64	33.62
994	Nangade Lake (de Lima, J.)	Mozambique	Rowland Ward's. 1969. Records of big game, Thirteenth Edition (Africa): 271-274	-11.01	39.62
995	Niassa National Reserve	Mozambique	Balme, G., Hunter, L., Braczkowski, A. 2012. Applicability of Age-Based Hunting Regulations for African Leopards. PLos ONE 7(4): 1-9.	-12	37
996	Niassa National Reserve	Mozambique	Jorge, A. 2012. The sustainability of leopard Panthera pardus sport hunting in Niassa National Reserve, Mozambique. Thesis: 1-84. University of KwaZulu-Natal Westville, South Africa.	-12	37
997	Niassa National Reserve	Mozambique	Jorge, A. 2012. The sustainability of leopard Panthera pardus sport hunting in Niassa National Reserve, Mozambique. Thesis: 1-84. University of KwaZulu-Natal Westville, South Africa.	-12	37
998	Niassa National Reserve	Mozambique	Jorge, A. 2012. The sustainability of leopard Panthera pardus sport hunting in Niassa National Reserve, Mozambique. Thesis: 1-84. University of KwaZulu-Natal Westville, South Africa.	-12	37
999	Lissongole-Cushiranga, Niassa National Reserve	Mozambique	Jorge, A., Vanak, A., Thaker, M., Begg, C., Slotow, R. 2013. Costs and benefits of the presence of leopards to the sport-hunting industry and local communities in Niassa National Reserve, Mozambique. Conservation Biology 27(4): 832-843.	-12.4	37.6
1000	Macalange, Niassa National Reserve	Mozambique	Jorge, A., Vanak, A., Thaker, M., Begg, C., Slotow, R. 2013. Costs and benefits of the presence of leopards to the sport-hunting industry and local communities in Niassa National Reserve, Mozambique. Conservation Biology 27(4): 832-843.
1001	Mbamba, Niassa National Reserve	Mozambique	Jorge, A., Vanak, A., Thaker, M., Begg, C., Slotow, R. 2013. Costs and benefits of the presence of leopards to the sport-hunting industry and local communities in Niassa National Reserve, Mozambique. Conservation Biology 27(4): 832-843.	-12.2	38
1002	Mussoma, Niassa National Reserve	Mozambique	Jorge, A., Vanak, A., Thaker, M., Begg, C., Slotow, R. 2013. Costs and benefits of the presence of leopards to the sport-hunting industry and local communities in Niassa National Reserve, Mozambique. Conservation Biology 27(4): 832-843.
1003	Chiputo	Mozambique	da Silva, L. G. 2014. Analise da distribuicao especial do melanismo na familia Felidae em funcao de condicionantes ambientais. (Spatial distribution of melanism in the Felidae family in regard of environmental conditions). Thesis: 1-183. Pontificia Universidade Catolica Do Rio Grande Do Sul.	-14.8612	32.2915
1004	Lake Malawi	Mozambique	da Silva, L. G. 2014. Analise da distribuicao especial do melanismo na familia Felidae em funcao de condicionantes ambientais. (Spatial distribution of melanism in the Felidae family in regard of environmental conditions). Thesis: 1-183. Pontificia Universidade Catolica Do Rio Grande Do Sul.	-12.5962	34.9996
1005	Niassa	Mozambique	da Silva, L. G. 2014. Analise da distribuicao especial do melanismo na familia Felidae em funcao de condicionantes ambientais. (Spatial distribution of melanism in the Felidae family in regard of environmental conditions). Thesis: 1-183. Pontificia Universidade Catolica Do Rio Grande Do Sul.	-12.1415	36.1377
1006	Baines (Baynes) Mountains (Viljoen, 1982)	Namibia	Shoemaker, A.H. 1997. The Status of the Leopard, Panthera pardus, in Nature: A country by country analysis	-17.096	12.98
1007	Daan Viljoen Game Park	Namibia	Cillié, B. 1997. Die Soogdier-Gids van Suider-Afrika. Briza Publikasies, Pretoria, South Africa	-22.53	16.97
1008	Daan Viljoen Game Park	Namibia	Shoemaker, A.H. 1997. The Status of the Leopard, Panthera pardus, in Nature: A country by country analysis	-22.53	16.97
1009	Windhoek District	Namibia	Anonymous. 2001. The AfriCat Foundation, Annual report 2001	-22.53	16.97
1010	Windhoek District (like in Shortridge, 1934)	Namibia	Joubert, E., Morsbach, D., Wallis, V. 1982. The 1982 Distribution patterns and status of some mammals on farms in South West Africa. Departemental Report. Division of Nature Conservation and Tourism	-22.53	16.97
1011	Windhoek vicinity (J. de la Bat, pers. comm.)	Namibia	Teer, J., Swank, W. 1977. Status of the leopard in Africa south of the Sahara. Report for the Office of Endangered Species, US Fish and Wildlife Service, Washington, DC, USA	-22.53	16.97
1012	Etosha National Park	Namibia	Stuart, C., Wilson, V. 1988. The cats of Southern Africa. Chipangali Wildlife Trust, Bulawayo, Zimbabwe	-19.02	16.35
1013	Etosha National Park	Namibia	Nowell, K., Jackson, P. (eds.). 1996. Wild cats. Status survey and conservation action plan. IUCN/SSC Cat Specialist Group, Gland, Switzerland	-19.02	16.35
1014	Etosha National Park	Namibia	Cillié, B. 1997. Die Soogdier-Gids van Suider-Afrika. Briza Publikasies, Pretoria, South Africa	-19.02	16.35
1015	Etosha National Park (Berry, 1981)	Namibia	Stander, P. 1997. The ecology of asociality in Namibian leopards. Journal of Zoology, 242: 343-364	-19.02	16.35
1016	Etosha National Park (Stuart and Wilson, 1988)	Namibia	Shoemaker, A.H. 1997. The Status of the Leopard, Panthera pardus, in Nature: A country by country analysis	-19.02	16.35
1017	Fish River Canyon	Namibia	Jackson, P. (Ed.) 1990. Leopards reduced in Lower Orange River Basin, South Africa. In: IUCN Cat Specialist Group newsletter Cat News, No. 12, January 1990	-28.06	17.33
1018	Fish River Canyon Nature Reserve (Joubert, pers. comm.)	Namibia	Shoemaker, A.H. 1997. The Status of the Leopard, Panthera pardus, in Nature: A country by country analysis	-28.06	17.33
1019	Hardap Game Reserve	Namibia	Cillié, B. 1997. Die Soogdier-Gids van Suider-Afrika. Briza Publikasies, Pretoria, South Africa	-24.52	17.79
1020	Hardap Game Reserve	Namibia	Shoemaker, A.H. 1997. The Status of the Leopard, Panthera pardus, in Nature: A country by country analysis	-24.52	17.79
1021	Hebron area	Namibia	Stuart, C. 1975. Preliminary notes on the mammals of the Namib Desert Park. Madoqua Series II, Vol. 4	-25.544	19.745
1022	Hobatere Concession	Namibia	Anonymous. 2004. Leopard: Export quota for Namibia. 13th meeting of the Conference of the Parties (Cop) to the Convention on International Trade in Endangered Species of Wild Fauna And Flora (CITES), CoP13 Doc. 19.1, 02-14 October 2004, Bangkok, Thailand	-19.318	14.428
1023	Hobatere Consession	Namibia	Anonymous. 2001. The AfriCat Foundation, Annual report 2001	-19.318	14.428
1024	Kanamub area of the Namibian Sesfontein Conservancy (Tjaronda, 2007)	Namibia	Lamarque, F., Anderson, J., Fergusson, R., Lagrage, M., Osei-Owusu, Y., Bakker, L. 2009. Human-wildlife conflict in Africa. Fao Forestry Paper 157, 1-112. Rome, Food and Agriculture Organization of the United Nations	-18.77	13.6
1025	Kaudom (Stander et al., 1997)	Namibia	Balme, G., Hunter, L., Slotow, R. 2007. Feeding habitat selection by hunting leopards Panthera pardus in a woodland savanna: prey catchability versus abundance. Animal Behaviour 74: 589-598	-19.01	20.67
1026	Kaudom Game Park	Namibia	Stander, P. 1997. Field age determination of leopards by tooth wear. African Journal of Ecology, 35: 156-161	-19.01	20.67
1027	Kaudom Game Park and Bushmanland communal area in northeastern Namibia	Namibia	Stander, P. 1997. The ecology of asociality in Namibian leopards. Journal of Zoology, 242: 343-364	-19.01	20.67
1028	Kaudom Game Reserve and Bushmanland (Stander et al., 1997)	Namibia	Marker, L., Dickman, A. 2005. Factors affecting leopard (Panthera pardus) spatial ecology, with particular reference to Namibian farmlands. South African Journal of Wildlife Research 35(2):105-15	-19.01	20.67
1029	Kaudom National Park	Namibia	Cillié, B. 1997. Die Soogdier-Gids van Suider-Afrika. Briza Publikasies, Pretoria, South Africa	-19.01	20.67
1030	Kaudom National Park (Stander et al. ,1997)	Namibia	Hayward, M. Kerley, G. 2008. Prey preferences and dietary overlap amongst Africa's large predators. South African Journal of Wildlife Research, 38: 93-108	-19.01	20.67
1031	Kaudom National Park (Stander et al., 1997)	Namibia	Hayward, M., Henschel, P., O'Brien, J., Hofmeyr, M., Balme, G., Kerley, G. 2006. Prey preferences of the leopard (Panthera pardus). Journal of Zoology ,London: 1-16	-19.01	20.67
1032	Kaudum Game Reserve (Stander, 1998)	Namibia	Macdonald, D., Loveridge, A. (Editors). 2010. The Biology and conservation of wild felids. Oxford University Press	-19.01	20.67
1033	Khaudum (Kaudom) Game Park	Namibia	Anonymous. 2004. Leopard: Export quota for Namibia. 13th meeting of the Conference of the Parties (Cop) to the Convention on International Trade in Endangered Species of Wild Fauna And Flora (CITES), CoP13 Doc. 19.1, 02-14 October 2004, Bangkok, Thailand	-19.01	20.67
1034	Khaudum Game Reserve, central part	Namibia	Anonymous. A preliminary survey of the occurrence and distribution of amphibians, reptiles and mammals in the Bushmanland, Eastern Kavango and Mahango areas, with notes on historical distributions	-19.01	20.67
1035	Khaudum Game Reserve, northern part	Namibia	Anonymous. A preliminary survey of the occurrence and distribution of amphibians, reptiles and mammals in the Bushmanland, Eastern Kavango and Mahango areas, with notes on historical distributions	-18.48	20.74
1036	Kuiseb Canyon, Namib Desert Park (Coetzee, 1969)	Namibia	Stuart, C. 1975. Preliminary notes on the mammals of the Namib Desert Park. Madoqua Series II, Vol. 4	-23.7	15.5
1037	Homeb (Dixon, pers. comm.)	Namibia	Stuart, C. 1975. Preliminary notes on the mammals of the Namib Desert Park. Madoqua Series II, Vol. 4	-23.61	15.09
1038	Kiuseb near Gobabeb	Namibia	Stuart, C. 1975. Preliminary notes on the mammals of the Namib Desert Park. Madoqua Series II, Vol. 4	-23.61	15.09
1039	Linyanti Swamp, eastern Caprivi	Namibia	Jackson, P. (Ed.) 1988. African carnivore survey. In: IUCN Cat Specialist Group newsletter Cat News, No. 8, January 1988	-18.39	23.63
1040	Mamili National Park	Namibia	Cillié, B. 1997. Die Soogdier-Gids van Suider-Afrika. Briza Publikasies, Pretoria, South Africa	-18.39	23.63
1041	Mamili National Park	Namibia	Shoemaker, A.H. 1997. The Status of the Leopard, Panthera pardus, in Nature: A country by country analysis	-18.39	23.63
1042	Mahango Game Reserve	Namibia	Cillié, B. 1997. Die Soogdier-Gids van Suider-Afrika. Briza Publikasies, Pretoria, South Africa	-18.21	21.674
1043	Mahango Game Reserve	Namibia	Anonymous. A preliminary survey of the occurrence and distribution of amphibians, reptiles and mammals in the Bushmanland, Eastern Kavango and Mahango areas, with notes on historical distributions	-18.21	21.674
1044	Mount Onanis	Namibia	Stuart, C. 1975. Preliminary notes on the mammals of the Namib Desert Park. Madoqua Series II, Vol. 4	-22.743	15.633
1045	Mudumu National Park	Namibia	Cillié, B. 1997. Die Soogdier-Gids van Suider-Afrika. Briza Publikasies, Pretoria, South Africa	-18.1	23.52
1046	Mudumu National Park	Namibia	Shoemaker, A.H. 1997. The Status of the Leopard, Panthera pardus, in Nature: A country by country analysis	-18.1	23.52
1047	Namib-Naukluft Park	Namibia	Stuart, C., Wilson, V. 1988. The cats of Southern Africa. Chipangali Wildlife Trust, Bulawayo, Zimbabwe	-25.215	16.02
1048	Namib-Naukluft Park (Stuart and Wilson, 1988)	Namibia	Shoemaker, A.H. 1997. The Status of the Leopard, Panthera pardus, in Nature: A country by country analysis	-25.215	16.02
1049	Tok Tokkie Camp, Namibrand Nature Reserve	Namibia	Gerngross, P. personal observation, 8 November 2006	-25.215	16.02
1050	Naye-Naye Concession Area	Namibia	Anonymous. A preliminary survey of the occurrence and distribution of amphibians, reptiles and mammals in the Bushmanland, Eastern Kavango and Mahango areas, with notes on historical distributions	-19.76	20.62
1051	Nyae Nyae communal conservancy, north-east Namibia (Stander, 2001a)	Namibia	Macdonald, D., Loveridge, A. (Editors). 2010. The Biology and conservation of wild felids. Oxford University Press	-19.76	20.62
1052	Nyae Nyae Conservancy	Namibia	Anonymous. 2004. Leopard: Export quota for Namibia. 13th meeting of the Conference of the Parties (Cop) to the Convention on International Trade in Endangered Species of Wild Fauna And Flora (CITES), CoP13 Doc. 19.1, 02-14 October 2004, Bangkok, Thailand	-19.76	20.62
1053	Nyae Nyae Conservancy (WWF SARPO, 2005)	Namibia	Lamarque, F., Anderson, J., Fergusson, R., Lagrage, M., Osei-Owusu, Y., Bakker, L. 2009. Human-wildlife conflict in Africa. Fao Forestry Paper 157, 1-112. Rome, Food and Agriculture Organization of the United Nations	-19.76	20.62
1054	Tsumkwe District, northeastern Namibia	Namibia	Stander, P. et al. 1997. Non-consumptive utilisation of leopards: community conservation and ecotourism in practise. Proceedings of a symposium on lions and leopards as game ranch animals, Onderstepoort, October 1997	-19.76	20.62
1055	Tsumkwe District, south of Kaudom Game Reserve	Namibia	Stander, P. 1998. Spoor counts as indices of large carnivore populations: the relationship between spoor frequency, sampling effort and true density. Journal of Applied Ecology, 35, 378-385	-19.76	20.62
1056	Okonjima Nature Reserve	Namibia	Jackman, B. 2001. Cat watching. BBC Wildlife Magazine Travel Supplement, February 2001	-20.847	16.682
1057	Ongava Game Reserve	Namibia	Hanssen, L. 1999. Experimental leopard reintroduction. AfriCat-Newsletter, Vol. 7(1), 1999	-19.373	15.783
1058	Salem, southwest of	Namibia	Stuart, C. 1975. Preliminary notes on the mammals of the Namib Desert Park. Madoqua Series II, Vol. 4	-22.7	15.42
1059	Von Bach Recreational Park	Namibia	Cillié, B. 1997. Die Soogdier-Gids van Suider-Afrika. Briza Publikasies, Pretoria, South Africa	-22.009	16.959
1060	Von Bach Recreational Park	Namibia	Shoemaker, A.H. 1997. The Status of the Leopard, Panthera pardus, in Nature: A country by country analysis	-22.009	16.959
1061	Okahandja (farm near Okahandja)	Namibia	Smith, J. 2011. Leopard hunter admits guilt. The Namibian, 15 September 2011 / http://www.namibian.com.na/news/environment/full- story/archive/2011/september/article/leopard-hunter-admits-guilt/ Accessed in September 2011	-22.009	16.959
1062	Waterberg Plateau	Namibia	Marker, L., Dickman, A. 2005. Factors affecting leopard (Panthera pardus) spatial ecology, with particular reference to Namibian farmlands. South African Journal of Wildlife Research 35(2):105-15	-20.432	17.258
1063	Waterberg Plateau Park	Namibia	Cillié, B. 1997. Die Soogdier-Gids van Suider-Afrika. Briza Publikasies, Pretoria, South Africa	-20.432	17.258
1064	Waterberg Plateau Park	Namibia	Zeiss, B. 1998. Ökologie und Nutzungspotentiale von Leoparden (Panthera pardus) in der Waterberg-Region, Namibia. Deutsche Gesellschaft für Technische Zusammenarbeit, Eschborn, Germany	-20.432	17.258
1065	Waterberg Plateau Park	Namibia	Shoemaker, A.H. 1997. The Status of the Leopard, Panthera pardus, in Nature: A country by country analysis	-20.432	17.258
1066	Waterberg Plateau Park	Namibia	Stein, A., Fuller, T., Marker, L. 2008. Opportunistic use of camera traps to assess habitat-specific mammal and bird diversity in northcentral Namibia. Biodiversity and Conservation, 2008, pp. 1-9	-20.432	17.258
1067	Waterberg Plateau Park	Namibia	Anonymous. 2004. Leopard: Export quota for Namibia. 13th meeting of the Conference of the Parties (Cop) to the Convention on International Trade in Endangered Species of Wild Fauna And Flora (CITES), CoP13 Doc. 19.1, 02-14 October 2004, Bangkok, Thailand	-20.432	17.258
1068	Waterberg, Boskop and Cheetah View area	Namibia	Kauffman, M., Sanjayan, M., Loewenstein, J., Nelson, A., Jeo, R., Crooks, K. 2007. remote camera-trap methods and analyses reveal impacts of rangeland management on Namibian carnivore communities. Oryx 41(1): 70-78	-20.432	17.258
1069	Western Caprivi Game Reserve	Namibia	Cillié, B. 1997. Die Soogdier-Gids van Suider-Afrika. Briza Publikasies, Pretoria, South Africa	-18.014	22.363
1070	Western Caprivi Game Reserve	Namibia	Shoemaker, A.H. 1997. The Status of the Leopard, Panthera pardus, in Nature: A country by country analysis	-18.014	22.363
1071	Gangongo (Pocock, 1932)	Namibia	Dobroruka, L. 1966. Ein Beitrag zur Kenntnis des südafrikanischen Leoparden, Panthera pardus (Linnaeus, 1758), Säugetierkundliche Mitteilungen 14: 317-324	-17.94	21.23
1072	Gangongo, western Caprivi (Pocock, 1932)	Namibia	Shortridge, G. 1934. The mammals of South-West Africa, Vol. 1. William Heinemann, London	-17.94	21.23
1073	Gobabis (Pocock, 1932)	Namibia	Dobroruka, L. 1966. Ein Beitrag zur Kenntnis des südafrikanischen Leoparden, Panthera pardus (Linnaeus, 1758), Säugetierkundliche Mitteilungen 14: 317-324	-22.45	18.96
1074	Gochas, Great Namaland	Namibia	Dobroruka, L. 1966. Ein Beitrag zur Kenntnis des südafrikanischen Leoparden, Panthera pardus (Linnaeus, 1758), Säugetierkundliche Mitteilungen 14: 317-324	-24.86	18.81
1075	Huab River (Roberts, 1951)	Namibia	Dobroruka, L. 1966. Ein Beitrag zur Kenntnis des südafrikanischen Leoparden, Panthera pardus (Linnaeus, 1758), Säugetierkundliche Mitteilungen 14: 317-324	-17.78	23.85
1076	Malindi	Namibia	Dobroruka, L. 1966. Ein Beitrag zur Kenntnis des südafrikanischen Leoparden, Panthera pardus (Linnaeus, 1758), Säugetierkundliche Mitteilungen 14: 317-324	-17.78	23.85
1077	Okorosave, central Kaokoveld (Pocock)	Namibia	Dobroruka, L. 1966. Ein Beitrag zur Kenntnis des südafrikanischen Leoparden, Panthera pardus (Linnaeus, 1758), Säugetierkundliche Mitteilungen 14: 317-324	-18.17	13.8
1078	Okorosave, central Kaokoveld (Pocock, 1932)	Namibia	Shortridge, G. 1934. The mammals of South-West Africa, Vol. 1. William Heinemann, London	-18.17	13.8
1079	Otawi (Otavi) Moutains, Grootfontain	Namibia	Dobroruka, L. 1966. Ein Beitrag zur Kenntnis des südafrikanischen Leoparden, Panthera pardus (Linnaeus, 1758), Säugetierkundliche Mitteilungen 14: 317-324	-19.63	17.43
1080	Sandfontain (Pocock, 1932)	Namibia	Dobroruka, L. 1966. Ein Beitrag zur Kenntnis des südafrikanischen Leoparden, Panthera pardus (Linnaeus, 1758), Säugetierkundliche Mitteilungen 14: 317-324	-28.7	18.55
1081	Dordabis Farm, Windhoek district	Namibia	Castro-Prieto, A., Wachter, B., Melzheimer, J., Thalwitzer, S., Sommer, S. 2011. Diversity and Evolutionary Patterns of Immune Genes in Free-Ranging Namibian Leopard (Panthera pardus pardus). Journal of Heredity 102(6): 653-665.	-22.9	17.7
1082	Duesternbrock Farm, border Windhoek/Okahandjia district	Namibia	Castro-Prieto, A., Wachter, B., Melzheimer, J., Thalwitzer, S., Sommer, S. 2011. Diversity and Evolutionary Patterns of Immune Genes in Free-Ranging Namibian Leopard (Panthera pardus pardus). Journal of Heredity 102(6): 653-665.	-22.3	16.9
1083	Eorondemba Farm, Windhoek district	Namibia	Castro-Prieto, A., Wachter, B., Melzheimer, J., Thalwitzer, S., Sommer, S. 2011. Diversity and Evolutionary Patterns of Immune Genes in Free-Ranging Namibian Leopard (Panthera pardus pardus). Journal of Heredity 102(6): 653-665.	-22.2	17.6
1084	Erindi Farm, border Okahandjia/Omaruru district	Namibia	Castro-Prieto, A., Wachter, B., Melzheimer, J., Thalwitzer, S., Sommer, S. 2011. Diversity and Evolutionary Patterns of Immune Genes in Free-Ranging Namibian Leopard (Panthera pardus pardus). Journal of Heredity 102(6): 653-665.	-21.6	16.4
1085	Heusis Farm, Windhoek district	Namibia	Castro-Prieto, A., Wachter, B., Melzheimer, J., Thalwitzer, S., Sommer, S. 2011. Diversity and Evolutionary Patterns of Immune Genes in Free-Ranging Namibian Leopard (Panthera pardus pardus). Journal of Heredity 102(6): 653-665.	-22.6	16.7
1086	Hochfels Farm, Windhoek district	Namibia	Castro-Prieto, A., Wachter, B., Melzheimer, J., Thalwitzer, S., Sommer, S. 2011. Diversity and Evolutionary Patterns of Immune Genes in Free-Ranging Namibian Leopard (Panthera pardus pardus). Journal of Heredity 102(6): 653-665.
1087	Klipdrif Farm, Windhoek district	Namibia	Castro-Prieto, A., Wachter, B., Melzheimer, J., Thalwitzer, S., Sommer, S. 2011. Diversity and Evolutionary Patterns of Immune Genes in Free-Ranging Namibian Leopard (Panthera pardus pardus). Journal of Heredity 102(6): 653-665.
1088	Okatjiosonjiva Farm, border Windhoek/Gobabis district	Namibia	Castro-Prieto, A., Wachter, B., Melzheimer, J., Thalwitzer, S., Sommer, S. 2011. Diversity and Evolutionary Patterns of Immune Genes in Free-Ranging Namibian Leopard (Panthera pardus pardus). Journal of Heredity 102(6): 653-665.
1089	Ondune Farm, Windhoek district	Namibia	Castro-Prieto, A., Wachter, B., Melzheimer, J., Thalwitzer, S., Sommer, S. 2011. Diversity and Evolutionary Patterns of Immune Genes in Free-Ranging Namibian Leopard (Panthera pardus pardus). Journal of Heredity 102(6): 653-665.
1090	Ongos Farm, Windhoek district	Namibia	Castro-Prieto, A., Wachter, B., Melzheimer, J., Thalwitzer, S., Sommer, S. 2011. Diversity and Evolutionary Patterns of Immune Genes in Free-Ranging Namibian Leopard (Panthera pardus pardus). Journal of Heredity 102(6): 653-665.	-22.5	17
1091	Orumbungu-Nord Farm, Windhoek district	Namibia	Castro-Prieto, A., Wachter, B., Melzheimer, J., Thalwitzer, S., Sommer, S. 2011. Diversity and Evolutionary Patterns of Immune Genes in Free-Ranging Namibian Leopard (Panthera pardus pardus). Journal of Heredity 102(6): 653-665.
1092	Otjihangwe Farm, Windhoek district	Namibia	Castro-Prieto, A., Wachter, B., Melzheimer, J., Thalwitzer, S., Sommer, S. 2011. Diversity and Evolutionary Patterns of Immune Genes in Free-Ranging Namibian Leopard (Panthera pardus pardus). Journal of Heredity 102(6): 653-665.
1093	Otjisauna-Nord Farm, Windhoek district	Namibia	Castro-Prieto, A., Wachter, B., Melzheimer, J., Thalwitzer, S., Sommer, S. 2011. Diversity and Evolutionary Patterns of Immune Genes in Free-Ranging Namibian Leopard (Panthera pardus pardus). Journal of Heredity 102(6): 653-665.
1094	Chasie, Karakuwisa	Namibia	da Silva, L. G. 2014. Analise da distribuicao especial do melanismo na familia Felidae em funcao de condicionantes ambientais. (Spatial distribution of melanism in the Felidae family in regard of environmental conditions). Thesis: 1-183. Pontificia Universidade Catolica Do Rio Grande Do Sul.	-19.14	20.14
1095	Epukiro	Namibia	da Silva, L. G. 2014. Analise da distribuicao especial do melanismo na familia Felidae em funcao de condicionantes ambientais. (Spatial distribution of melanism in the Felidae family in regard of environmental conditions). Thesis: 1-183. Pontificia Universidade Catolica Do Rio Grande Do Sul.	-21.6196	20
1096	Erindi Game Reserve	Namibia	da Silva, L. G. 2014. Analise da distribuicao especial do melanismo na familia Felidae em funcao de condicionantes ambientais. (Spatial distribution of melanism in the Felidae family in regard of environmental conditions). Thesis: 1-183. Pontificia Universidade Catolica Do Rio Grande Do Sul.	-21.479	16.4574
1097	Erindi Game Reserve	Namibia	da Silva, L. G. 2014. Analise da distribuicao especial do melanismo na familia Felidae em funcao de condicionantes ambientais. (Spatial distribution of melanism in the Felidae family in regard of environmental conditions). Thesis: 1-183. Pontificia Universidade Catolica Do Rio Grande Do Sul.	-21.6078	16.4067
1098	Ettien Reserve	Namibia	da Silva, L. G. 2014. Analise da distribuicao especial do melanismo na familia Felidae em funcao de condicionantes ambientais. (Spatial distribution of melanism in the Felidae family in regard of environmental conditions). Thesis: 1-183. Pontificia Universidade Catolica Do Rio Grande Do Sul.	-20.7896	19.9967
1099	Ku Game Ranch	Namibia	da Silva, L. G. 2014. Analise da distribuicao especial do melanismo na familia Felidae em funcao de condicionantes ambientais. (Spatial distribution of melanism in the Felidae family in regard of environmental conditions). Thesis: 1-183. Pontificia Universidade Catolica Do Rio Grande Do Sul.	-19.914	16.1918
1100	Naukluft Mountains Park	Namibia	da Silva, L. G. 2014. Analise da distribuicao especial do melanismo na familia Felidae em funcao de condicionantes ambientais. (Spatial distribution of melanism in the Felidae family in regard of environmental conditions). Thesis: 1-183. Pontificia Universidade Catolica Do Rio Grande Do Sul.	-24.1521	16.2544
1101	Naukluft Mountains Park	Namibia	da Silva, L. G. 2014. Analise da distribuicao especial do melanismo na familia Felidae em funcao de condicionantes ambientais. (Spatial distribution of melanism in the Felidae family in regard of environmental conditions). Thesis: 1-183. Pontificia Universidade Catolica Do Rio Grande Do Sul.	-24.1954	16.1514
1102	Okaputa	Namibia	da Silva, L. G. 2014. Analise da distribuicao especial do melanismo na familia Felidae em funcao de condicionantes ambientais. (Spatial distribution of melanism in the Felidae family in regard of environmental conditions). Thesis: 1-183. Pontificia Universidade Catolica Do Rio Grande Do Sul.	-20.0934	17.5168
1103	Otjinene	Namibia	da Silva, L. G. 2014. Analise da distribuicao especial do melanismo na familia Felidae em funcao de condicionantes ambientais. (Spatial distribution of melanism in the Felidae family in regard of environmental conditions). Thesis: 1-183. Pontificia Universidade Catolica Do Rio Grande Do Sul.	-20.8011	20.1926
1104	Otjiwarongo	Namibia	da Silva, L. G. 2014. Analise da distribuicao especial do melanismo na familia Felidae em funcao de condicionantes ambientais. (Spatial distribution of melanism in the Felidae family in regard of environmental conditions). Thesis: 1-183. Pontificia Universidade Catolica Do Rio Grande Do Sul.	-20.5101	16.7498
1105	Otjiwarongo	Namibia	da Silva, L. G. 2014. Analise da distribuicao especial do melanismo na familia Felidae em funcao de condicionantes ambientais. (Spatial distribution of melanism in the Felidae family in regard of environmental conditions). Thesis: 1-183. Pontificia Universidade Catolica Do Rio Grande Do Sul.	-20.4627	17.171
1106	Otjiwarongo	Namibia	da Silva, L. G. 2014. Analise da distribuicao especial do melanismo na familia Felidae em funcao de condicionantes ambientais. (Spatial distribution of melanism in the Felidae family in regard of environmental conditions). Thesis: 1-183. Pontificia Universidade Catolica Do Rio Grande Do Sul.	-20.463	17.1714
1107	Otjiwarongo	Namibia	da Silva, L. G. 2014. Analise da distribuicao especial do melanismo na familia Felidae em funcao de condicionantes ambientais. (Spatial distribution of melanism in the Felidae family in regard of environmental conditions). Thesis: 1-183. Pontificia Universidade Catolica Do Rio Grande Do Sul.	-20.4364	17.1139
1108	Otjiwarongo	Namibia	da Silva, L. G. 2014. Analise da distribuicao especial do melanismo na familia Felidae em funcao de condicionantes ambientais. (Spatial distribution of melanism in the Felidae family in regard of environmental conditions). Thesis: 1-183. Pontificia Universidade Catolica Do Rio Grande Do Sul.	-20.3995	17.0962
1109	Otjiwarongo	Namibia	da Silva, L. G. 2014. Analise da distribuicao especial do melanismo na familia Felidae em funcao de condicionantes ambientais. (Spatial distribution of melanism in the Felidae family in regard of environmental conditions). Thesis: 1-183. Pontificia Universidade Catolica Do Rio Grande Do Sul.	-20.4582	17.0907
1110	Otjiwarongo	Namibia	da Silva, L. G. 2014. Analise da distribuicao especial do melanismo na familia Felidae em funcao de condicionantes ambientais. (Spatial distribution of melanism in the Felidae family in regard of environmental conditions). Thesis: 1-183. Pontificia Universidade Catolica Do Rio Grande Do Sul.	-20.389	17.0827
1111	Otjiwarongo	Namibia	da Silva, L. G. 2014. Analise da distribuicao especial do melanismo na familia Felidae em funcao de condicionantes ambientais. (Spatial distribution of melanism in the Felidae family in regard of environmental conditions). Thesis: 1-183. Pontificia Universidade Catolica Do Rio Grande Do Sul.	-20.4587	17.1401
1112	Otjiwarongo	Namibia	da Silva, L. G. 2014. Analise da distribuicao especial do melanismo na familia Felidae em funcao de condicionantes ambientais. (Spatial distribution of melanism in the Felidae family in regard of environmental conditions). Thesis: 1-183. Pontificia Universidade Catolica Do Rio Grande Do Sul.	-20.4674	16.9741
1113	Otjiwarongo	Namibia	da Silva, L. G. 2014. Analise da distribuicao especial do melanismo na familia Felidae em funcao de condicionantes ambientais. (Spatial distribution of melanism in the Felidae family in regard of environmental conditions). Thesis: 1-183. Pontificia Universidade Catolica Do Rio Grande Do Sul.	-20.4788	17.1425
1114	Otjiwarongo	Namibia	da Silva, L. G. 2014. Analise da distribuicao especial do melanismo na familia Felidae em funcao de condicionantes ambientais. (Spatial distribution of melanism in the Felidae family in regard of environmental conditions). Thesis: 1-183. Pontificia Universidade Catolica Do Rio Grande Do Sul.	-20.4331	17.0815
1115	Reitfonten	Namibia	da Silva, L. G. 2014. Analise da distribuicao especial do melanismo na familia Felidae em funcao de condicionantes ambientais. (Spatial distribution of melanism in the Felidae family in regard of environmental conditions). Thesis: 1-183. Pontificia Universidade Catolica Do Rio Grande Do Sul.	-20.8792	20.8462
1116	Reitfonten	Namibia	da Silva, L. G. 2014. Analise da distribuicao especial do melanismo na familia Felidae em funcao de condicionantes ambientais. (Spatial distribution of melanism in the Felidae family in regard of environmental conditions). Thesis: 1-183. Pontificia Universidade Catolica Do Rio Grande Do Sul.	-21.4373	20.6209
1117	Tsumkwe	Namibia	da Silva, L. G. 2014. Analise da distribuicao especial do melanismo na familia Felidae em funcao de condicionantes ambientais. (Spatial distribution of melanism in the Felidae family in regard of environmental conditions). Thesis: 1-183. Pontificia Universidade Catolica Do Rio Grande Do Sul.	-19.7844	20.543
1118	Waterberg	Namibia	da Silva, L. G. 2014. Analise da distribuicao especial do melanismo na familia Felidae em funcao de condicionantes ambientais. (Spatial distribution of melanism in the Felidae family in regard of environmental conditions). Thesis: 1-183. Pontificia Universidade Catolica Do Rio Grande Do Sul.	-20.4613	17.2081
1119	private land in Otjozondjupa region	Namibia	N/a'an ku sȇ Research Programme unpublished data	-20.6663	16.9206
1120	private land in Otjozondjupa region	Namibia	N/a'an ku sȇ Research Programme unpublished data	-21.5093	16.8077
1121	private land in Khomas region	Namibia	N/a'an ku sȇ Research Programme unpublished data	-22.2676	17.4695
1122	private land in Khomas region	Namibia	N/a'an ku sȇ Research Programme unpublished data	-22.3534	17.459
1123	private land in Otjozondjupa region	Namibia	N/a'an ku sȇ Research Programme unpublished data	-19.6395	17.5738
1124	private land in Oshikoto region	Namibia	N/a'an ku sȇ Research Programme unpublished data	-18.8294	17.1977
1125	private land in Hardap region	Namibia	N/a'an ku sȇ Research Programme unpublished data	-25.2682	16.3647
1126	private land in Kunene region	Namibia	N/a'an ku sȇ Research Programme unpublished data	-19.6927	15.4813
1127	private land in Khomas region	Namibia	N/a'an ku sȇ Research Programme unpublished data	-22.5103	17.5214
1128	private land in Hardap region	Namibia	N/a'an ku sȇ Research Programme unpublished data	-25.5174	16.1737
1129	private land in Hardap/Karas region	Namibia	N/a'an ku sȇ Research Programme unpublished data	-25.6716	16.1836
1130	private land in Otjozondjupa region	Namibia	N/a'an ku sȇ Research Programme unpublished data	-21.0175	16.5491
1131	private land in Khomas region	Namibia	N/a'an ku sȇ Research Programme unpublished data	-22.4531	17.4313
1132	private land in Khomas region	Namibia	N/a'an ku sȇ Research Programme unpublished data	-22.4752	17.3354
1133	private land in Hardap region	Namibia	N/a'an ku sȇ Research Programme unpublished data	-25.2803	16.1527
1134	private land in Hardap region	Namibia	N/a'an ku sȇ Research Programme unpublished data	-24.7114	15.9678
1135	private land in Hardap region	Namibia	N/a'an ku sȇ Research Programme unpublished data	-24.8127	16.1409
1136	private land in Khomas region	Namibia	N/a'an ku sȇ Research Programme unpublished data	-22.4002	17.5377
1137	private land in Khomas region	Namibia	N/a'an ku sȇ Research Programme unpublished data	-22.5151	17.2828
1138	private land in Hardap region	Namibia	N/a'an ku sȇ Research Programme unpublished data	-24.1623	16.3495
1139	private land in Otjozondjupa region	Namibia	N/a'an ku sȇ Research Programme unpublished data	-21.9221	17.3077
1140	private land in Hardap region	Namibia	N/a'an ku sȇ Research Programme unpublished data	-24.7041	15.8247
1141	private land in Hardap region	Namibia	N/a'an ku sȇ Research Programme unpublished data	-25.5052	15.9815
1142	private land in Hardap region	Namibia	N/a'an ku sȇ Research Programme unpublished data	-24.9707	16.0245
1143	private land in Otjozondjupa region	Namibia	N/a'an ku sȇ Research Programme unpublished data	-19.6705	16.8415
1144	private land in Otjozondjupa region	Namibia	N/a'an ku sȇ Research Programme unpublished data	-20.8016	16.999
1145	private land in Khomas region	Namibia	N/a'an ku sȇ Research Programme unpublished data	-21.9852	17.4826
1146	private land in Hardap region	Namibia	N/a'an ku sȇ Research Programme unpublished data	-23.546	16.7906
1147	private land in Erongo region	Namibia	N/a'an ku sȇ Research Programme unpublished data	-21.8627	15.7051
1148	private land in Otjozondjupa region	Namibia	N/a'an ku sȇ Research Programme unpublished data	-20.9786	16.4429
1149	private land in Khomas region	Namibia	N/a'an ku sȇ Research Programme unpublished data	-22.8329	17.4134
1150	private land in Otjozondjupa region	Namibia	N/a'an ku sȇ Research Programme unpublished data	-19.6372	17.4624
1151	private land in Hardap region	Namibia	N/a'an ku sȇ Research Programme unpublished data	-24.8883	16.1526
1152	private land in Hardap region	Namibia	N/a'an ku sȇ Research Programme unpublished data	-24.8834	16.1918
1153	private land in Khomas region	Namibia	N/a'an ku sȇ Research Programme unpublished data	-22.6009	17.3
1154	private land in Hardap region	Namibia	N/a'an ku sȇ Research Programme unpublished data	-25.0047	16.2031
1155	private land in Hardap region	Namibia	N/a'an ku sȇ Research Programme unpublished data	-25.0199	16.303
1156	private land in Erongo region	Namibia	N/a'an ku sȇ Research Programme unpublished data	-22.1748	16.3187
1157	government land in Kavango region	Namibia	N/a'an ku sȇ Research Programme unpublished data	-18.668	18.6503
1158	private land in Khomas region	Namibia	N/a'an ku sȇ Research Programme unpublished data	-22.3563	17.402
1159	private land in Hardap region	Namibia	N/a'an ku sȇ Research Programme unpublished data	-24.3489	16.2284
1160	private land in Hardap region	Namibia	N/a'an ku sȇ Research Programme unpublished data	-24.2927	16.2909
1161	private land in Otjozondjupa region	Namibia	N/a'an ku sȇ Research Programme unpublished data	-22.2214	16.9132
1162	private land in Hardap region	Namibia	N/a'an ku sȇ Research Programme unpublished data	-25.8416	16.125
1163	private land in Khomas region	Namibia	N/a'an ku sȇ Research Programme unpublished data	-22.8746	16.9789
1164	private land in Khomas region	Namibia	N/a'an ku sȇ Research Programme unpublished data	-22.8785	16.575
1165	private land in Otjozondjupa region	Namibia	N/a'an ku sȇ Research Programme unpublished data	-20.4932	17.4531
1166	private land in Otjozondjupa region	Namibia	N/a'an ku sȇ Research Programme unpublished data	-22.1993	17.0092
1167	private land in Khomas region	Namibia	N/a'an ku sȇ Research Programme unpublished data	-22.3721	17.3461
1168	private land in Khomas region	Namibia	N/a'an ku sȇ Research Programme unpublished data	-22.5661	16.8417
1169	private land in Khomas region	Namibia	N/a'an ku sȇ Research Programme unpublished data	-23.8879	16.0154
1170	private land in Omaheke region	Namibia	N/a'an ku sȇ Research Programme unpublished data	-22.4143	19.6336
1171	private land in Otjozondjupa region	Namibia	N/a'an ku sȇ Research Programme unpublished data	-18.9489	18.5176
1172	private land in Karas region	Namibia	N/a'an ku sȇ Research Programme unpublished data	-28.576	18.4374
1173	private land in Khomas region	Namibia	N/a'an ku sȇ Research Programme unpublished data	-22.4429	16.9623
1174	private land in Khomas region	Namibia	N/a'an ku sȇ Research Programme unpublished data	-22.4037	17.4208
1175	private land in Khomas region	Namibia	N/a'an ku sȇ Research Programme unpublished data	-22.0805	17.6186
1176	private land in Khomas region	Namibia	N/a'an ku sȇ Research Programme unpublished data	-22.2786	17.5188
1177	private land in Khomas region	Namibia	N/a'an ku sȇ Research Programme unpublished data	-22.4824	17.1689
1178	private land in Khomas region	Namibia	N/a'an ku sȇ Research Programme unpublished data	-22.3233	17.2832
1179	private land in Hardap region	Namibia	N/a'an ku sȇ Research Programme unpublished data	-24.6916	16.1643
1180	private land in Karas region	Namibia	N/a'an ku sȇ Research Programme unpublished data	-25.6931	19.9624
1181	private land in Karas region	Namibia	N/a'an ku sȇ Research Programme unpublished data	-25.6701	19.8199
1182	private land in Oshikoto region	Namibia	N/a'an ku sȇ Research Programme unpublished data	-19.3116	17.7276
1183	private land in Khomas region	Namibia	N/a'an ku sȇ Research Programme unpublished data	-23.0293	16.9639
1184	private land in Khomas region	Namibia	N/a'an ku sȇ Research Programme unpublished data	-22.3918	17.2794
1185	private land in Khomas region	Namibia	N/a'an ku sȇ Research Programme unpublished data	-22.3573	17.1888
1186	private land in Hardap region	Namibia	N/a'an ku sȇ Research Programme unpublished data	-25.133	16.4994
1187	private land in Khomas region	Namibia	N/a'an ku sȇ Research Programme unpublished data	-23.6515	16.03
1188	private land in Khomas region	Namibia	N/a'an ku sȇ Research Programme unpublished data	-23.8536	16.39
1189	private land in Otjozondjupa region	Namibia	N/a'an ku sȇ Research Programme unpublished data	-22.0771	16.5506
1190	private land in Otjozondjupa region	Namibia	N/a'an ku sȇ Research Programme unpublished data	-21.8969	17.4681
1191	private land in Erongo region	Namibia	N/a'an ku sȇ Research Programme unpublished data	-21.701	15.0749
1192	private land in Erongo region	Namibia	N/a'an ku sȇ Research Programme unpublished data	-22.7879	15.7939
1193	private land in Hardap region	Namibia	N/a'an ku sȇ Research Programme unpublished data	-24.6053	16.5054
1194	private land in Khomas region	Namibia	N/a'an ku sȇ Research Programme unpublished data	-22.5748	17.3482
1195	private land in Karas region	Namibia	N/a'an ku sȇ Research Programme unpublished data	-25.8891	16.2582
1196	private land in Erongo region	Namibia	N/a'an ku sȇ Research Programme unpublished data	-22.0792	15.5883
1197	private land in Otjozondjupa region	Namibia	N/a'an ku sȇ Research Programme unpublished data	-21.6068	17.8087
1198	private land in Erongo region	Namibia	N/a'an ku sȇ Research Programme unpublished data	-22.8158	15.9328
1199	private land in Hardap region	Namibia	N/a'an ku sȇ Research Programme unpublished data	-24.4743	16.1509
1200	private land in Otjozondjupa region	Namibia	N/a'an ku sȇ Research Programme unpublished data	-21.7306	17.8936
1201	private land in Khomas region	Namibia	N/a'an ku sȇ Research Programme unpublished data	-22.989	17.0568
1202	private land in Hardap region	Namibia	N/a'an ku sȇ Research Programme unpublished data	-24.5537	16.1744
1203	private land in Hardap region	Namibia	N/a'an ku sȇ Research Programme unpublished data	-24.5557	15.9157
1204	private land in Khomas + Hardap region	Namibia	N/a'an ku sȇ Research Programme unpublished data	-24.0139	15.8079
1205	private land in Hardap region	Namibia	N/a'an ku sȇ Research Programme unpublished data	-24.4617	16.2487
1206	private land in Erongo region	Namibia	N/a'an ku sȇ Research Programme unpublished data	-21.9527	16.3262
1207	private land in Khomas region	Namibia	N/a'an ku sȇ Research Programme unpublished data	-22.7821	16.8935
1208	private land in Hardap region	Namibia	N/a'an ku sȇ Research Programme unpublished data	-24.5276	16.0687
1209	private land in Hardap region	Namibia	N/a'an ku sȇ Research Programme unpublished data	-24.8918	16.2723
1210	private land in Hardap region	Namibia	N/a'an ku sȇ Research Programme unpublished data	-25.5118	16.9996
1211	private land in Otjozondjupa region	Namibia	N/a'an ku sȇ Research Programme unpublished data	-22.1055	16.463
1212	private land in Erongo region	Namibia	N/a'an ku sȇ Research Programme unpublished data	-23.1306	15.6489
1213	private land in Hardap region	Namibia	N/a'an ku sȇ Research Programme unpublished data	-24.1254	16.264
1214	private land in Khomas region	Namibia	N/a'an ku sȇ Research Programme unpublished data	-22.5559	16.4085
1215	private land in Khomas region	Namibia	N/a'an ku sȇ Research Programme unpublished data	-22.7089	17.9647
1216	private land in Khomas region	Namibia	N/a'an ku sȇ Research Programme unpublished data	-22.1699	17.3461
1217	private land in Khomas region	Namibia	N/a'an ku sȇ Research Programme unpublished data	-22.4527	17.2469
1218	private land in Khomas region	Namibia	N/a'an ku sȇ Research Programme unpublished data	-22.2528	17.2846
1219	private land in Erongo region	Namibia	N/a'an ku sȇ Research Programme unpublished data	-21.8875	16.1705
1220	private land in Hardap region	Namibia	N/a'an ku sȇ Research Programme unpublished data	-23.957	16.5775
1221	private land in Khomas region	Namibia	N/a'an ku sȇ Research Programme unpublished data	-22.8829	17.8546
1222	private land in Otjozondjupa region	Namibia	N/a'an ku sȇ Research Programme unpublished data	-21.2866	18.0748
1223	private land in Khomas region	Namibia	N/a'an ku sȇ Research Programme unpublished data	-23.2688	17.5186
1224	private land in Otjozondjupa region	Namibia	N/a'an ku sȇ Research Programme unpublished data	-20.4822	15.9794
1225	private land in Otjozondjupa region	Namibia	N/a'an ku sȇ Research Programme unpublished data	-20.8432	16.152
1226	private land in Otjozondjupa region	Namibia	N/a'an ku sȇ Research Programme unpublished data	-20.883	16.4865
1227	private land in Kunene region	Namibia	N/a'an ku sȇ Research Programme unpublished data	-20.4395	15.6662
1228	private land in Khomas region	Namibia	N/a'an ku sȇ Research Programme unpublished data	-23.0693	17.3819
1229	private land in Hardap region	Namibia	N/a'an ku sȇ Research Programme unpublished data	-24.3698	16.2871
1230	private land in Khomas region	Namibia	N/a'an ku sȇ Research Programme unpublished data	-22.0169	17.5863
1231	private land in Khomas region	Namibia	N/a'an ku sȇ Research Programme unpublished data	-22.8355	17.9922
1232	private land in Khomas region	Namibia	N/a'an ku sȇ Research Programme unpublished data	-23.3901	16.3878
1233	private land in Otjozondjupa region	Namibia	N/a'an ku sȇ Research Programme unpublished data	-21.9198	16.6173
1234	private land in Erongo region	Namibia	N/a'an ku sȇ Research Programme unpublished data	-22.4613	16.2042
1235	private land in Erongo region	Namibia	N/a'an ku sȇ Research Programme unpublished data	-21.7326	15.6098
1236	private land in Otjozondjupa region	Namibia	N/a'an ku sȇ Research Programme unpublished data	-21.9921	16.4968
1237	private land in Otjozondjupa region	Namibia	N/a'an ku sȇ Research Programme unpublished data	-21.8267	16.9962
1238	private land in Hardap region	Namibia	N/a'an ku sȇ Research Programme unpublished data	-25.0021	16.3865
1239	private land in Otjozondjupa region	Namibia	N/a'an ku sȇ Research Programme unpublished data	-21.357	17.4205
1240	private land in Khomas region	Namibia	N/a'an ku sȇ Research Programme unpublished data	-22.2476	17.2103
1241	private land in Otjozondjupa region	Namibia	N/a'an ku sȇ Research Programme unpublished data	-20.9002	17.512
1242	private land in Erongo region	Namibia	N/a'an ku sȇ Research Programme unpublished data	-22.2759	15.7732
1243	private land in Khomas region	Namibia	N/a'an ku sȇ Research Programme unpublished data	-23.0355	16.2302
1244	private land in Otjozondjupa region	Namibia	N/a'an ku sȇ Research Programme unpublished data	-22.1533	16.4973
1245	private land in Khomas region	Namibia	N/a'an ku sȇ Research Programme unpublished data	-22.5676	17.7826
1246	private land in Otjozondjupa region	Namibia	N/a'an ku sȇ Research Programme unpublished data	-19.3453	17.1328
1247	private land in Khomas region	Namibia	N/a'an ku sȇ Research Programme unpublished data	-22.787	16.1118
1248	private land in Khomas region	Namibia	N/a'an ku sȇ Research Programme unpublished data	-22.6948	16.9995
1249	private land in Omaheke region	Namibia	N/a'an ku sȇ Research Programme unpublished data	-21.5915	19.888
1250	private land in Otjozondjupa region	Namibia	N/a'an ku sȇ Research Programme unpublished data	-20.9226	17.078
1251	private land in Otjozondjupa region	Namibia	N/a'an ku sȇ Research Programme unpublished data	-18.819	18.7385
1252	private land in Otjozondjupa region	Namibia	N/a'an ku sȇ Research Programme unpublished data	-21.0319	16.8184
1253	private land in Otjozondjupa region	Namibia	N/a'an ku sȇ Research Programme unpublished data	-21.3198	17.9315
1254	private land in Hardap region	Namibia	N/a'an ku sȇ Research Programme unpublished data	-24.6387	16.6182
1255	private land in Khomas region	Namibia	N/a'an ku sȇ Research Programme unpublished data	-22.8697	17.1911
1256	private land in Otjozondjupa region	Namibia	N/a'an ku sȇ Research Programme unpublished data	-19.3728	17.9984
1257	private land in Otjozondjupa region	Namibia	N/a'an ku sȇ Research Programme unpublished data	-21.365	17.7285
1258	private land in Kunene region	Namibia	N/a'an ku sȇ Research Programme unpublished data	-20.0677	15.7805
1259	private land in Otjozondjupa region	Namibia	N/a'an ku sȇ Research Programme unpublished data	-21.5485	17.9004
1260	private land in Khomas region	Namibia	N/a'an ku sȇ Research Programme unpublished data	-22.7633	17.0797
1261	private land in Khomas region	Namibia	N/a'an ku sȇ Research Programme unpublished data	-22.7813	17.045
1262	private land in Khomas region	Namibia	N/a'an ku sȇ Research Programme unpublished data	-22.8295	16.5237
1263	private land in Khomas region	Namibia	N/a'an ku sȇ Research Programme unpublished data	-22.9484	15.9434
1264	private land in Oshikoto region	Namibia	N/a'an ku sȇ Research Programme unpublished data	-19.2064	17.4935
1265	private land in Khomas region	Namibia	N/a'an ku sȇ Research Programme unpublished data	-22.6286	17.5032
1266	private land in Khomas region	Namibia	N/a'an ku sȇ Research Programme unpublished data	-22.2903	16.9359
1267	private land in Khomas region	Namibia	N/a'an ku sȇ Research Programme unpublished data	-22.821	16.8039
1268	private land in Khomas region	Namibia	N/a'an ku sȇ Research Programme unpublished data	-22.7661	16.5095
1269	private land in Hardap region	Namibia	N/a'an ku sȇ Research Programme unpublished data	-23.614	16.5921
1270	private land in Omaheke region	Namibia	N/a'an ku sȇ Research Programme unpublished data	-22.631	19.5223
1271	private land in Erongo region	Namibia	N/a'an ku sȇ Research Programme unpublished data	-21.7719	16.3074
1272	private land in Khomas region	Namibia	N/a'an ku sȇ Research Programme unpublished data	-22.4457	16.8656
1273	private land in Khomas region	Namibia	N/a'an ku sȇ Research Programme unpublished data	-23.3634	17.4673
1274	private land in Otjozondjupa region	Namibia	N/a'an ku sȇ Research Programme unpublished data	-21.8244	16.6779
1275	private land in Khomas region	Namibia	N/a'an ku sȇ Research Programme unpublished data	-22.6862	18.1269
1276	Aïr and Ténéré National Nature Reserve	Niger	Nowell, K., Jackson, P. (eds.). 1996. Wild cats. Status survey and conservation action plan. IUCN/SSC Cat Specialist Group, Gland, Switzerland	18.7	8.5
1277	Air Mountains	Niger	Meester, J., Setzer, H. 1971. The mammals of Africa. An identification manual. Smithsonian Institution Press, Washington	19.3	8.5
1278	Aïr Mountains (Barth & de Bary)	Niger	Guggisberg, C. 1975. Wild cats of the world. David and Charles, London	19.3	8.5
1279	Tahoua, north of (Henri Lhote)	Niger	Guggisberg, C. 1975. Wild cats of the world. David and Charles, London	15.24	5.2
1280	W National Park (Koster, 1981)	Niger	Grettenberger, J. 1984. W National Park in Niger - a case for urgent assistance. Oryx 18(4):230-6	12.378	2.5
1281	W National Park (Parc Regional W; WAP complex - W-Arli-Pendjari ecosystem)	Niger	Di Silvestre, I., Sinsin, B., Daouda, I., Kpera, N. 2003. Etude sur les espèces animales menacées d’extinction des Aires Protégées (Parcs Nationaux et Zones Cynégétiques) du Bénin. Rapport final. PCGPN/CENAGREF, Cotonou, Benin	12.378	2.5
1282	W National Park, Mekrou River	Niger	Poché, R. 1973. Niger's threatened Park W. Oryx 12:216-22	12.378	2.5
1283	W National Park, near Tapoa	Niger	Poché, R. 1973. Niger's threatened Park W. Oryx 12:216-22	12.378	2.5
1284	Bauchi, to the west of	Nigeria	Myers, N. 1976. The leopard Panthera pardus in Africa. IUCN Monograph No. 5. International Union for Conservation of Nature and Natural Resources, Morges, Switzerland. 79 pp.	10.389	9.42
1285	Bende region (Heslop, 1935)	Nigeria	Happold, D. 1987. The mammals of Nigeria. Clarendon Press, Oxford	5.557	7.63
1286	between Katagum and Azare, in the north-east	Nigeria	Myers, N. 1976. The leopard Panthera pardus in Africa. IUCN Monograph No. 5. International Union for Conservation of Nature and Natural Resources, Morges, Switzerland. 79 pp.	11.93	10.18
1287	Birnin Gwari, Kaduna State (P. Hall, pers. comm.)	Nigeria	Ikemeh, A. 2007. Okomu Leopard Study - A Preliminary Assessment of the Status and Distribution of Leopards in Okomu Forest Reserve, South. Report: 1-30. Ogba Zoological Garden and Nature Reserve, Benin City, Edo State, Nigeria	10.65	6.58
1288	Cross River National Park (Okon, 2005)	Nigeria	Henschel, P. 2008. The conservation biology of the leopard Panthera pardus in Gabon: Status, threats and strategies for conservation. Dissertation, Georg-August-Universität zu Göttingen, Göttingen, Germany	5.59	8.54
1289	Cross River National Park, Oban Hills Sector	Nigeria	Ikemeh, A. 2007. Okomu Leopard Study - A Preliminary Assessment of the Status and Distribution of Leopards in Okomu Forest Reserve, South. Report: 1-30. Ogba Zoological Garden and Nature Reserve, Benin City, Edo State, Nigeria	5.59	8.54
1290	Oban Province	Nigeria	Rosevear, D. 1974. The carnivores of West Africa. Trustees of the British Museum (Natural History), London	5.25	8.7
1291	Oban-Korup complex (Cross River & Korup National Parks)	Nigeria	Anonymous. 2003(?). Description of biologically important areas, Central Africa	5.25	8.7
1292	Gangirwal mountain (Nyanganji, G., pers. comm.)	Nigeria	Ikemeh, A. 2007. Okomu Leopard Study - A Preliminary Assessment of the Status and Distribution of Leopards in Okomu Forest Reserve, South. Report: 1-30. Ogba Zoological Garden and Nature Reserve, Benin City, Edo State, Nigeria	7.072	11.706
1293	Gashaka Game Reserve	Nigeria	Happold, D. 1987. The mammals of Nigeria. Clarendon Press, Oxford	7.542	11.614
1294	Gashaka-Gumti National Park (Dunn, 1999, Ikemeh A.R., 2005)	Nigeria	Ikemeh, A. 2007. Okomu Leopard Study - A Preliminary Assessment of the Status and Distribution of Leopards in Okomu Forest Reserve, South. Report: 1-30. Ogba Zoological Garden and Nature Reserve, Benin City, Edo State, Nigeria	7.542	11.614
1295	Gashaka-Gumti National Park, northern part	Nigeria	Henschel, P., Azani, D., Burton, C., Malanda, G., Saidu, Y., Sam, M., Hunter, L. 2010. Lion status updates from five range countries in West and Central Africa. In: IUCN Cat Specialist Group newsletter Cat News, No. 52, Spring 2010	7.542	11.614
1296	Gumti Game Reserve	Nigeria	Happold, D. 1987. The mammals of Nigeria. Clarendon Press, Oxford	7.542	11.614
1297	Kwano mountain, Gashaka-Gumti National Park (Nyanganji, G., pers. comm.)	Nigeria	Ikemeh, A. 2007. Okomu Leopard Study - A Preliminary Assessment of the Status and Distribution of Leopards in Okomu Forest Reserve, South. Report: 1-30. Ogba Zoological Garden and Nature Reserve, Benin City, Edo State, Nigeria	7.542	11.614
1298	Gorgoram	Nigeria	Happold, D. 1987. The mammals of Nigeria. Clarendon Press, Oxford	12.64	10.71
1299	Gorgoram, Yobe River	Nigeria	Rosevear, D. 1974. The carnivores of West Africa. Trustees of the British Museum (Natural History), London	12.64	10.71
1300	Gwoza hills, Borno State	Nigeria	Ikemeh, A. 2007. Okomu Leopard Study - A Preliminary Assessment of the Status and Distribution of Leopards in Okomu Forest Reserve, South. Report: 1-30. Ogba Zoological Garden and Nature Reserve, Benin City, Edo State, Nigeria	11.092	13.746
1301	Ikot Mbo	Nigeria	Happold, D. 1987. The mammals of Nigeria. Clarendon Press, Oxford	5.064	8.318
1302	Ikot Mbo	Nigeria	Rosevear, D. 1974. The carnivores of West Africa. Trustees of the British Museum (Natural History), London	5.064	8.318
1303	Jos Plateau	Nigeria	Ikemeh, A. 2007. Okomu Leopard Study - A Preliminary Assessment of the Status and Distribution of Leopards in Okomu Forest Reserve, South. Report: 1-30. Ogba Zoological Garden and Nature Reserve, Benin City, Edo State, Nigeria	9.95	9.05
1304	Kainij Lake National Park (Child, 1974)	Nigeria	Angelici, F., Akani, G., Luiselli, L. 1998. The leopard (Panthern pardus) in southeastern Nigeria: Status, ecological correlates of occurrence, and conservation implications. Italian Journal of Zoology, Vol. 65 pp., 307-310	10.05	4.21
1305	Kainji Lake National park	Nigeria	Nowell, K., Jackson, P. (eds.). 1996. Wild cats. Status survey and conservation action plan. IUCN/SSC Cat Specialist Group, Gland, Switzerland	10.05	4.21
1306	Kainji Lake National park (Child 1974, cited in Angelici et al 1998)	Nigeria	Ikemeh, A. 2007. A Survey of leopards in south-west Nigeria. IUCN/SSC Cat Specialist Group, Cat Project of the Month - August 2007	10.05	4.21
1307	Kainji Lake National Park (Howell, 1968a, b; Child, 1974)	Nigeria	Happold, D. 1987. The mammals of Nigeria. Clarendon Press, Oxford	10.05	4.21
1308	Kainji Lake National Park (Nowell et al 1996, Hall, pers. comm., Toyin, pers. comm.)	Nigeria	Ikemeh, A. 2007. Okomu Leopard Study - A Preliminary Assessment of the Status and Distribution of Leopards in Okomu Forest Reserve, South. Report: 1-30. Ogba Zoological Garden and Nature Reserve, Benin City, Edo State, Nigeria	10.05	4.21
1309	Kainji Lake National park (Borgu Game Reserve)	Nigeria	Henschel, P. IUCN/SSC Cat Specialist Group member, Panthera, Libreville, Gabon, pers. comm. via e-mail on August 17 2011	10.05	4.21
1310	Kambari Game Reserve	Nigeria	Angelici, F., Akani, G., Luiselli, L. 1998. The leopard (Panthern pardus) in southeastern Nigeria: Status, ecological correlates of occurrence, and conservation implications. Italian Journal of Zoology, Vol. 65 pp., 307-310	8.8	10.63
1311	Kambari Game Reserve (Child 1974, cited in Angelici et al 1998)	Nigeria	Ikemeh, A. 2007. A Survey of leopards in south-west Nigeria. IUCN/SSC Cat Specialist Group, Cat Project of the Month - August 2007	8.8	10.63
1312	Kambari Game Reserve (Hall, 1976)	Nigeria	Happold, D. 1987. The mammals of Nigeria. Clarendon Press, Oxford	8.8	10.63
1313	Kambari Game Reserve, Taraba State (Nowell & Jackson, 1996, cited in Angelici et al. 1998)	Nigeria	Ikemeh, A. 2007. Okomu Leopard Study - A Preliminary Assessment of the Status and Distribution of Leopards in Okomu Forest Reserve, South. Report: 1-30. Ogba Zoological Garden and Nature Reserve, Benin City, Edo State, Nigeria	8.8	10.63
1314	Kamuku National Park (absent)	Nigeria	Henschel, P., Azani, D., Burton, C., Malanda, G., Saidu, Y., Sam, M., Hunter, L. 2010. Lion status updates from five range countries in West and Central Africa. In: IUCN Cat Specialist Group newsletter Cat News, No. 52, Spring 2010	10.8	6.3
1315	Kona	Nigeria	Happold, D. 1987. The mammals of Nigeria. Clarendon Press, Oxford	8.8	11.05
1316	Kwiambana Game Reserve (Ajayi et al., 1981)	Nigeria	Happold, D. 1987. The mammals of Nigeria. Clarendon Press, Oxford	11.351	6.834
1317	Mambilla plateau	Nigeria	Myers, N. 1976. The leopard Panthera pardus in Africa. IUCN Monograph No. 5. International Union for Conservation of Nature and Natural Resources, Morges, Switzerland. 79 pp.	6.89	11.14
1318	Mapeo	Nigeria	Happold, D. 1987. The mammals of Nigeria. Clarendon Press, Oxford	8.721	12.516
1319	Michika	Nigeria	Happold, D. 1987. The mammals of Nigeria. Clarendon Press, Oxford	10.618	13.389
1320	Mubi	Nigeria	Happold, D. 1987. The mammals of Nigeria. Clarendon Press, Oxford	10.267	13.267
1321	Obudu Cattle Ranch, Cross River State	Nigeria	Ikemeh, A. 2007. Okomu Leopard Study - A Preliminary Assessment of the Status and Distribution of Leopards in Okomu Forest Reserve, South. Report: 1-30. Ogba Zoological Garden and Nature Reserve, Benin City, Edo State, Nigeria	6.6	9.31
1322	Ohosu Forest Reserve, Edo State (Mason, 1940)	Nigeria	Happold, D. 1987. The mammals of Nigeria. Clarendon Press, Oxford	6.866	5.35
1323	Okigwi (Cozens and Marchant, 1952)	Nigeria	Happold, D. 1987. The mammals of Nigeria. Clarendon Press, Oxford	5.817	7.35
1324	Okomu Forest Reserve	Nigeria	Ikemeh, A. 2007. Okomu Leopard Study - A Preliminary Assessment of the Status and Distribution of Leopards in Okomu Forest Reserve, South. Report: 1-30. Ogba Zoological Garden and Nature Reserve, Benin City, Edo State, Nigeria	6.313	5.234
1325	Okomu Forest Reserve	Nigeria	Ikemeh, R. 2007. A Survey of leopards in south-west Nigeria. IUCN/SSC Cat Specialist Group, Cat Project of the Month - August 2007	6.313	5.234
1326	Olokomeji Forest Reserve, Ogun State (Hall, in prep cited in Ikemeh, A.R. 2007)	Nigeria	Ikemeh, A. 2007. A Survey of leopards in south-west Nigeria. IUCN/SSC Cat Specialist Group, Cat Project of the Month - August 2007	7.917	4.398
1327	Sambisa Game Reserve (Modu Sheriff, pers.comm.)	Nigeria	Ikemeh, A. 2007. Okomu Leopard Study - A Preliminary Assessment of the Status and Distribution of Leopards in Okomu Forest Reserve, South. Report: 1-30. Ogba Zoological Garden and Nature Reserve, Benin City, Edo State, Nigeria	11.25	13.417
1328	Weppa Farm, Edo State	Nigeria	Ikemeh, A. 2007. A Survey of leopards in south-west Nigeria. IUCN/SSC Cat Specialist Group, Cat Project of the Month - August 2007	7.067	6.648
1329	Yankari Game Reserve (Sikes, 1964b; Jia, 1971; Henshaw, 1975)	Nigeria	Happold, D. 1987. The mammals of Nigeria. Clarendon Press, Oxford	9.825	10.53
1330	Yankari National Park (Hall, pers.comm.)	Nigeria	Ikemeh, A. 2007. Okomu Leopard Study - A Preliminary Assessment of the Status and Distribution of Leopards in Okomu Forest Reserve, South. Report: 1-30. Ogba Zoological Garden and Nature Reserve, Benin City, Edo State, Nigeria	9.825	10.53
1331	Yankari National Park	Nigeria	Henschel, P. IUCN/SSC Cat Specialist Group member, Panthera, Libreville, Gabon, pers. comm. via e-mail on August 17 2011	9.825	10.53
1332	Owerri Province (Heslop, I.)	Nigeria	Rowland Ward's. 1969. Records of big game, Thirteenth Edition (Africa): 271-274	5.48	7.033
1333	Ogoja Province	Nigeria	Rosevear, D. 1974. The carnivores of West Africa. Trustees of the British Museum (Natural History), London	6.66	8.8
1334	Donga	Nigeria	da Silva, L. G. 2014. Analise da distribuicao especial do melanismo na familia Felidae em funcao de condicionantes ambientais. (Spatial distribution of melanism in the Felidae family in regard of environmental conditions). Thesis: 1-183. Pontificia Universidade Catolica Do Rio Grande Do Sul.	7.6133	10.0462
1335	Bayelsa National Forest, Niger Delta	Nigeria	da Silva, L. G. 2014. Analise da distribuicao especial do melanismo na familia Felidae em funcao de condicionantes ambientais. (Spatial distribution of melanism in the Felidae family in regard of environmental conditions). Thesis: 1-183. Pontificia Universidade Catolica Do Rio Grande Do Sul.	5.198	6.3856
1336	Otuan	Nigeria	da Silva, L. G. 2014. Analise da distribuicao especial do melanismo na familia Felidae em funcao de condicionantes ambientais. (Spatial distribution of melanism in the Felidae family in regard of environmental conditions). Thesis: 1-183. Pontificia Universidade Catolica Do Rio Grande Do Sul.	4.8771	6.088
1337	Akagera National Park	Rwanda	Martin, R., de Meulenaer, T. 1988. Survey of the status of the leopard Panthera pardus in sub-Saharan Africa. CITES, Geneva, Switzerland	-1.549	30.649
1338	Akagera National Park (Kagera Park) (Turnbull-Kemp, 1967)	Rwanda	Eaton, R. 1977. The status and conservation of the leopard in sub-Saharan Africa. Final report. Carnivora Research Institute, University of Washington	-1.549	30.649
1339	Akagera National Park (Parc National de l'Akagera) (Verchuren, 1987)	Rwanda	Shoemaker, A.H. 1997. The Status of the Leopard, Panthera pardus, in Nature: A country by country analysis	-1.549	30.649
1340	Kabara (Johnson, 1931; Schaller, G., 1963)	Rwanda	Schaller, G. 1963. The mountain gorilla: ecology and behaviour. University of Chicago Press	-1.38	29.8
1341	Kigali	Rwanda	da Silva, L. G. 2014. Analise da distribuicao especial do melanismo na familia Felidae em funcao de condicionantes ambientais. (Spatial distribution of melanism in the Felidae family in regard of environmental conditions). Thesis: 1-183. Pontificia Universidade Catolica Do Rio Grande Do Sul.	-1.9764	30.0001
1342	Mount Muhavura, Virunga Mountains (Dale Zimmermann)	Rwanda / Uganda	Guggisberg, C. 1975. Wild cats of the world. David and Charles, London	-1.385	29.6
1343	Mount Muhavura (Baumgartel; Zimmerman, D., 1961)	Rwanda / Uganda	Schaller, G. 1963. The mountain gorilla: ecology and behaviour. University of Chicago Press	-1.385	29.6
1344	Ferlo-Nord Faunal Reserve (Réserve de Faune du Ferlo-Nord)	Senegal	Myers, N. 1976. The leopard Panthera pardus in Africa. IUCN Monograph No. 5. International Union for Conservation of Nature and Natural Resources, Morges, Switzerland. 79 pp.	15.5	-14.1
1345	Ferlo-Nord Faunal Reserve (Réserve de Faune du Ferlo-Nord)	Senegal	Dupuy, A. 1984. Note sur le statut actuel de quelques mammifères sauvages du Sahel nord-Sénégalais. Mammalia 48(4):599-603	15.5	-14.1
1346	Niokolo-Koba National Park	Senegal	Myers, N. 1976. The leopard Panthera pardus in Africa. IUCN Monograph No. 5. International Union for Conservation of Nature and Natural Resources, Morges, Switzerland. 79 pp.	13.03	-12.99
1347	Niokolo-Koba National Park	Senegal	Nowell, K., Jackson, P. (eds.). 1996. Wild cats. Status survey and conservation action plan. IUCN/SSC Cat Specialist Group, Gland, Switzerland	13.03	-12.99
1348	Niokolo-Koba National Park	Senegal	Di Silvestre, I. IUCN/SSC Cat Specialist Group member, ECOPAS Programme, Niamey, Niger, pers. comm. via e-mail on October 16 2009	13.03	-12.99
1349	Niokolo-Koba National Park (Verschuren, 1977)	Senegal	Martin, R., de Meulenaer, T. 1988. Survey of the status of the leopard Panthera pardus in sub-Saharan Africa. CITES, Geneva, Switzerland	13.03	-12.99
1350	Niokolo-Koba National Park (Verschuren, 1977)	Senegal	Henschel, P., IUCN/SSC Cat Specialist Group member, Panthera, Libreville, Gabon, personal observation, 2011, pers. comm. via e-mail on August 17 2011	13.03	-12.99
1351	Revane	Senegal	Dupuy, A. 1984. Note sur le statut actuel de quelques mammifères sauvages du Sahel nord-Sénégalais. Mammalia 48(4):599-603	15.619	-14.4
1352	Sine-Saloum	Senegal	Eaton, R. 1977. Appendices to: The status and conservation of the leopard in Sub-Saharan Africa: 1-53. Tucson, Arizona, Safari Club International	13.93	-16.66
1353	Bo	Sierra Leone	Grubb, P., et al. 1998. Mammals of Ghana, Sierra Leone and the Gambia, The Trendrine Press. 330 p.	7.96	-11.8
1354	Bullom Shore (Newland, 1916)	Sierra Leone	Grubb, P., et al. 1998. Mammals of Ghana, Sierra Leone and the Gambia, The Trendrine Press. 330 p.	8.57	-13.16
1355	Tasso Island (Kup, 1962)	Sierra Leone	Grubb, P., et al. 1998. Mammals of Ghana, Sierra Leone and the Gambia, The Trendrine Press. 330 p.	8.55	-13.07
1356	Fintonia, west of	Sierra Leone	Grubb, P., et al. 1998. Mammals of Ghana, Sierra Leone and the Gambia, The Trendrine Press. 330 p.	9.674	-12.223
1357	Freetown Peninsula (Wilson, 1989)	Sierra Leone	Martin, R., de Meulenaer. T. 1989. The status of leopard in sub-Saharan Africa. A review by leopard specialists. IUCN Cat Specialist Group	8.33	-13.16
1358	Freetown Peninsula, Leicester (Melville, 1849)	Sierra Leone	Grubb, P., et al. 1998. Mammals of Ghana, Sierra Leone and the Gambia, The Trendrine Press. 330 p.	8.449	-13.21
1359	Freetown Peninsula, near Hastings (Newland, 1916)	Sierra Leone	Grubb, P., et al. 1998. Mammals of Ghana, Sierra Leone and the Gambia, The Trendrine Press. 330 p.	8.33	-13.16
1360	Freetown Peninsula, near Sussex	Sierra Leone	Grubb, P., et al. 1998. Mammals of Ghana, Sierra Leone and the Gambia, The Trendrine Press. 330 p.	8.33	-13.16
1361	Freetown Peninsula, Sherbro Town near Hamilton (Government Weekly Bulletin, 1952)	Sierra Leone	Grubb, P., et al. 1998. Mammals of Ghana, Sierra Leone and the Gambia, The Trendrine Press. 330 p.	8.33	-13.16
1362	Gberia Timbako	Sierra Leone	Grubb, P., et al. 1998. Mammals of Ghana, Sierra Leone and the Gambia, The Trendrine Press. 330 p.	9.752	-11.192
1363	Gberia Timbako, Koinadugu (Komadugu) District	Sierra Leone	Rosevear, D. 1974. The carnivores of West Africa. Trustees of the British Museum (Natural History), London	9.752	-11.192
1364	Gola East Forest Reserve	Sierra Leone	Grubb, P., et al. 1998. Mammals of Ghana, Sierra Leone and the Gambia, The Trendrine Press. 330 p.	7.36	-11.18
1365	Gola Forest	Sierra Leone	Anonymous. 2007. Sierra Leone sets up forest park. BBC News, 10 December 2007 / http://news.bbc.co.uk/2/hi/africa/7136606.stm / Accessed in April 2010	7.36	-11.18
1366	Gola Forests	Sierra Leone	Martin, R., de Meulenaer, T. 1988. Survey of the status of the leopard Panthera pardus in sub-Saharan Africa. CITES, Geneva, Switzerland	7.36	-11.18
1367	Imperri Chiefdom (Stanley & Hodgson, 1929)	Sierra Leone	Grubb, P., et al. 1998. Mammals of Ghana, Sierra Leone and the Gambia, The Trendrine Press. 330 p.	7.699	-12.287
1368	Kailahun, east of (Migeod, 1926)	Sierra Leone	Grubb, P., et al. 1998. Mammals of Ghana, Sierra Leone and the Gambia, The Trendrine Press. 330 p.	8.277	-10.574
1369	Kamalu (Migeod, 1926)	Sierra Leone	Grubb, P., et al. 1998. Mammals of Ghana, Sierra Leone and the Gambia, The Trendrine Press. 330 p.	8.277	-10.574
1370	Loma Hills	Sierra Leone	Myers, N. 1976. The leopard Panthera pardus in Africa. IUCN Monograph No. 5. International Union for Conservation of Nature and Natural Resources, Morges, Switzerland. 79 pp.	9.173	-11.138
1371	Loma Mountain non-hunting Forest Reserve (Teleki in litt., 1980)	Sierra Leone	Shoemaker, A.H. 1997. The Status of the Leopard, Panthera pardus, in Nature: A country by country analysis	9.173	-11.138
1372	Loma Mountains (Broad & Turner, 1992)	Sierra Leone	Grubb, P., et al. 1998. Mammals of Ghana, Sierra Leone and the Gambia, The Trendrine Press. 330 p.	9.173	-11.138
1373	Loma Mountains Game Reserves	Sierra Leone	Martin, R., de Meulenaer, T. 1988. Survey of the status of the leopard Panthera pardus in sub-Saharan Africa. CITES, Geneva, Switzerland	9.173	-11.138
1374	Makali	Sierra Leone	Grubb, P., et al. 1998. Mammals of Ghana, Sierra Leone and the Gambia, The Trendrine Press. 330 p.	8.623	-11.659
1375	Makeni (Glanville, 1951)	Sierra Leone	Grubb, P., et al. 1998. Mammals of Ghana, Sierra Leone and the Gambia, The Trendrine Press. 330 p.	8.882	-12.044
1376	Masingbe	Sierra Leone	Grubb, P., et al. 1998. Mammals of Ghana, Sierra Leone and the Gambia, The Trendrine Press. 330 p.	8.635	-11.471
1377	Meteboi, Sanda Tenraran Chiefdom	Sierra Leone	Grubb, P., et al. 1998. Mammals of Ghana, Sierra Leone and the Gambia, The Trendrine Press. 330 p.	9.102	-12.356
1378	Musaia, north of	Sierra Leone	Grubb, P., et al. 1998. Mammals of Ghana, Sierra Leone and the Gambia, The Trendrine Press. 330 p.	9.812	-11.568
1379	Outamba-Kilimi National Park	Sierra Leone	Martin, R., de Meulenaer, T. 1988. Survey of the status of the leopard Panthera pardus in sub-Saharan Africa. CITES, Geneva, Switzerland	9.732	-12.026
1380	Outamba-Kilimi National Park	Sierra Leone	Nowell, K., Jackson, P. (eds.). 1996. Wild cats. Status survey and conservation action plan. IUCN/SSC Cat Specialist Group, Gland, Switzerland	9.732	-12.026
1381	Outamba-Kilimi National Park (Teleki in litt., 1980)	Sierra Leone	Shoemaker, A.H. 1997. The Status of the Leopard, Panthera pardus, in Nature: A country by country analysis	9.732	-12.026
1382	Pendembu (Jersey Expedition, 1965)	Sierra Leone	Grubb, P., et al. 1998. Mammals of Ghana, Sierra Leone and the Gambia, The Trendrine Press. 330 p.	9.414	-12.23
1383	Potoru, Puehun District (P. Richards, pers. comm. to TSJ, 1993)	Sierra Leone	Grubb, P., et al. 1998. Mammals of Ghana, Sierra Leone and the Gambia, The Trendrine Press. 330 p.	7.505	-11.478
1384	Samaia (Migeod, 1926)	Sierra Leone	Grubb, P., et al. 1998. Mammals of Ghana, Sierra Leone and the Gambia, The Trendrine Press. 330 p.	8.735	-11.355
1385	Tingi Hills	Sierra Leone	Myers, N. 1976. The leopard Panthera pardus in Africa. IUCN Monograph No. 5. International Union for Conservation of Nature and Natural Resources, Morges, Switzerland. 79 pp.	8.921	-10.778
1386	Tingi Hills (Stanley & Hodgson, 1929)	Sierra Leone	Grubb, P., et al. 1998. Mammals of Ghana, Sierra Leone and the Gambia, The Trendrine Press. 330 p.	8.921	-10.778
1387	Tiwai	Sierra Leone	Grubb, P., et al. 1998. Mammals of Ghana, Sierra Leone and the Gambia, The Trendrine Press. 330 p.	7.544	-11.349
1388	Wara Wara Hills	Sierra Leone	Myers, N. 1976. The leopard Panthera pardus in Africa. IUCN Monograph No. 5. International Union for Conservation of Nature and Natural Resources, Morges, Switzerland. 79 pp.	9.569	-11.57
1389	Wara Wara Yagala Chiefdom (Stanley & Hodgson, 1929)	Sierra Leone	Grubb, P., et al. 1998. Mammals of Ghana, Sierra Leone and the Gambia, The Trendrine Press. 330 p.	9.569	-11.57
1390	Bambara area, near Kenema	Sierra Leone	Anonymous. 2010. Leopard shot dead after rampage in Sierra Leone village. Agence France-Presse, 14 October 2010 / http://www.google.com/hostednews/afp/article / Accessed in January 2011	8.52	-10.66
1391	Aysuure	Somalia	April 19, 2006, 1 adult. Abdulkadir Abow, SECG, 2014	1.1	43.9
1392	Alan-Fuuto	Somalia	July 12, 2006. 1 adult. Abdulkadir Abow, SECG, 2014
1393	Burao, mountain ridge north of Burao (Buuraha Wagar), Somaliland (Simonetta, pers. comm, 1982)	Somalia	Shoemaker, A.H. 1997. The Status of the Leopard, Panthera pardus, in Nature: A country by country analysis	9.996	45.246
1394	Baraawa Yareey	Somalia	July 7, 2008. 1 adult. Abdulkadir Abow, SECG, 2014	1.1	44
1395	Golis Range, Somaliland	Somalia	Drake-Brockman, R. 1910. The mammals of Somaliland. London	9.996	45.246
1396	Golis Range, Somaliland	Somalia	Lydekker, R. 1908. The game animals of Africa. Rowland Ward, London	9.996	45.246
1397	Golis Range, Somaliland	Somalia	Büttiker, W., Krupp, F. 1985. Fauna of Saudi Arabia. Vol. 7, 1985	9.996	45.246
1398	Daalo Forest, Somaliland (north of Erigavo)	Somalia	Simonetta, A., Simonetta, J. 1983. An outline of the status of the Somali fauna and of its conservation and management problems. Rivista di agricoltura subtropicale e tropicale, 77: 458-483	10.77	47.273
1399	Erigavo region, Somaliland	Somalia	Myers, N. 1976. The leopard Panthera pardus in Africa. IUCN Monograph No. 5. International Union for Conservation of Nature and Natural Resources, Morges, Switzerland. 79 pp.	10.77	47.273
1400	Hargeisa, Somaliland	Somalia	Drake-Brockman, R. 1910. The mammals of Somaliland. London	9.5	44.06
1401	Harqan-Dalandoole	Somalia	Simonetta, A., Simonetta, J. 1983. An outline of the status of the Somali fauna and of its conservation and management problems. Rivista di agricoltura subtropicale e tropicale, 77: 458-483	3.628	44.171
1402	Lag Badana Bushbush National Park (Lak Badana) (Simonetta, pers. comm, 1982)	Somalia	Shoemaker, A.H. 1997. The Status of the Leopard, Panthera pardus, in Nature: A country by country analysis	-1.314	41.521
1403	Laas Musse mountain ridge, Somaliland	Somalia	Büttiker, W., Krupp, F. 1985. Fauna of Saudi Arabia. Vol. 7, 1985	10.37	46
1404	Nogal Valley	Somalia	Drake-Brockman, R. 1910. The mammals of Somaliland. London	8.226	49.441
1405	Mafuunga	Somalia	June 2, 2007. 3 young. Abdulkadir Abow, SECG, 2014
1406	Sablaale	Somalia	December 4, 2006. 2 adults. Abdulkadir Abow, SECG, 2014	1.4	43.7
1407	Sareey	Somalia	Sept 9, 2008. 1 adult, 1 young. Abdulkadir Abow, SECG, 2014
1408	Sheegow Shoble	Somalia	April 10, 2006, 1 adult. Abdulkadir Abow, SECG, 2014	1.4	44.3
1409	Wadi Nogal (Nugaal) (Major Dunn, undated)	Somalia	Guggisberg, C. 1975. Wild cats of the world. David and Charles, London	8.226	49.441
1410	Wadi Tudi (Tuddi)	Somalia	Funaioli, U., Simonetta, A. 1966. The mammalian fauna of the Somali Republic: Status and conservation problems. Monitore Zoologico Italiano, Vol. LXXIV, 1966	9.555	50.511
1411	Addo Elephant National Park, Eastern Cape	South Africa	Hayward, M., Adendorff, J., Moolman, L., Hayward, G., and Kerley, G. 2006. The successful reintroduction of leopard Panthera pardus to the Addo Elephant National Park. African Journal of Ecology, 45: 103-104	-33.5	25.75
1412	Addo Elephant National Park, Eastern Cape	South Africa	Rogers, G. 2007. Cellphone technology brought in to keep tabs on freed leopard. The Herald, South Africa, 23.10.2007 / www.theherald.co.za / Accessed in October 2007	-33.5	25.75
1413	Addo Elephant National Park, Eastern Cape	South Africa	Hayward, M., Adendorff, J., O'Brien, J., Sholto-Douglas, A., Bissett, C., Moolman, L., Bean, P., Fogarty, A., Howarth, D., Slater, R., Kerley, G. 2007. The reintroduction of large carnivores to the Eastern Cape, South Africa: an assessment. Oryx 41(2): 2	-33.5	25.75
1414	Addo Elephant National Park, Rooidam, Eastern Cape	South Africa	Hayward, M. et al. 2007. The successful reintroduction of leopard Panthera pardus to the Addo Elephant National Park. African Journal of Ecology, Vol. 45, p. 103–104	-33.5	25.75
1415	Addo Elephant Park, Riverbend (private section), Eastern Cape	South Africa	Dolley, C. 2006. Wounded leopard may be put down. Cape Times, 28 April 2006	-33.5	25.75
1416	Phinda Private Game Reserve, Kwa-Zulu Natal	South Africa	Balme, G., Hunter, L. 2004. Mortality in a protected Leopard population, Phinda Private Game Reserve, South Africa: A population in decline? Ecological Journal, Volume 6, 2004	-27.85	32.35
1417	Baviaanskloof (Zaaimanshoek), Eastern Cape	South Africa	Anonymous. 2007. Concern as 20th Baviaans leopard is killed. The Herald online, South Africa, 22 February 2007 / www.theherald.co.za/herald/2007/02/22/news/n14_22022007.htm / Download February 2007	-33.63	24.116
1418	Baviaanskloof Conservation Area, Eastern Cape	South Africa	Gosling, M. 2003. Trapped leopard chewed at its leg for days. The Cape Times, 21 August 2003. www.capetimes.co.za / Accessed in August 2003	-33.63	24.116
1419	Baviaanskloof Conservation Area, Eastern Cape	South Africa	Blandy, F. 2006. Gin traps slammed after death of leopard. Independent Online, 21 June 2006	-33.63	24.116
1420	Baviaanskloof Provincial Nature Reserve, Eastern Cape	South Africa	Ott, T., Kerley, G., Boshoff, A. 2007. Preliminary observations on the diet of leopards (Panthera pardus) from a conservation area and adjacent rangelands in the Baviaanskloof region, South Africa. African Zoology 42: 31-37	-33.63	24.116
1421	Baviaanskloof Wilderness Area, Eastern Cape	South Africa	Hayward, M., Adendorff, J., Moolman, L., Hayward, G., and Kerley, G. 2006. The successful reintroduction of leopard Panthera pardus to the Addo Elephant National Park. African Journal of Ecology, 45: 103-104	-33.63	24.116
1422	Baviaanskloof Wilderness Area, Eastern Cape (Ott, 2004)	South Africa	Hayward, M., Henschel, P., O'Brien, J., Hofmeyr, M., Balme, G., Kerley, G. 2006. Prey preferences of the leopard (Panthera pardus). Journal of Zoology ,London: 1-16	-33.63	24.116
1423	Baviaanskloof, Eastern Cape	South Africa	Anonymous. 2003. Farmer's trap kills rare Cape leopard. South African Broadcasting Corporation	-33.63	24.116
1424	Baviaanskloof, Eastern Cape	South Africa	Rogers, G. 2008. Baviaanskloof leopard research project launched. The Herald online, Port Elisabeth, 07.02.2008 / www.theherald.co.za/herald/news/n15_06022008.htm / Accessed in February 2008	-33.63	24.116
1425	Baviaanskloof, Eastern Cape	South Africa	Rogers, G. 2008. Study raises concerns over leopard numbers. The Herald online, Port Elizabeth, 29 October 2008 / www.theherald.co.za/herald/news/n21_28102008.htm / Accessed in November 2009	-33.63	24.116
1426	Collingham, near Grahamstown, Albany district, Eastern Cape	South Africa	Günther, A. 1886. Note on a supposed melanotic variety of the leopard, from South Africa. From the Proceedings of the Zoological Society of London, March 3: 243-245, estampa de Felis leopardus	-33.335	26.457
1427	Grahamstown, 40 miles from Grahamstown	South Africa	Günther, A. 1885. Note on a supposed melanotic variety of the leopard from South Africa. Proceedings of the Zoological Society of London: 243-245	-33.335	26.457
1428	Grahamstown, Albany District (Günther, 1885), Eastern Cape	South Africa	Ansell, W. 1967. An aberrant leopard from Rhodesia. Arnoldia (Rhodesia) 3 (3): 1-3	-33.335	26.457
1429	Grahamstown, Eastern Cape	South Africa	Martins, Q., Martins, N. 2005. Cape leopards travel South Africa. Cape Leopard Trust Newsletter, April 2005	-33.335	26.457
1430	Pumba Private Game Reserve, Eastern Cape	South Africa	Hayward, M., Adendorff, J., O'Brien, J., Sholto-Douglas, A., Bissett, C., Moolman, L., Bean, P., Fogarty, A., Howarth, D., Slater, R., Kerley, G. 2007. The reintroduction of large carnivores to the Eastern Cape, South Africa: an assessment. Oryx 41(2): 2	-33.376	26.395
1431	Great Fish River Reserve, Eastern Cape	South Africa	Hayward, M., Adendorff, J., O'Brien, J., Sholto-Douglas, A., Bissett, C., Moolman, L., Bean, P., Fogarty, A., Howarth, D., Slater, R., Kerley, G. 2007. The reintroduction of large carnivores to the Eastern Cape, South Africa: an assessment. Oryx 41(2): 2	-33.066	26.82
1432	Kenton-on-Sea, Eastern Cape	South Africa	Norton, P. 1986. Historical changes in the distribution of leopards in the Cape Province, South Africa. Bontebok 5: 1-9 (1986)	-33.66	26.656
1433	King Williamstown, Eastern Cape	South Africa	Myers, N. 1976. The leopard Panthera pardus in Africa. IUCN Monograph No. 5. International Union for Conservation of Nature and Natural Resources, Morges, Switzerland. 79 pp.	-32.88	27.4
1434	Shamwari Game Reserve, Eastern Cape	South Africa	Hayward, M., Adendorff, J., O'Brien, J., Sholto-Douglas, A., Bissett, C., Moolman, L., Bean, P., Fogarty, A., Howarth, D., Slater, R., Kerley, G. 2007. The reintroduction of large carnivores to the Eastern Cape, South Africa: an assessment. Oryx 41(2): 2	-33.48	26.05
1435	Shamwari Game Reserve, Eastern Cape	South Africa	Hayward, M., O'Brien, J., and Kerley, G. 2007. Carrying capacity of large African predators: predictions and tests. Biological Conservation 139 (2007): 219-229	-33.48	26.05
1436	Shamwari Game Reserve, Eastern Cape (O’Brien, unpubl. data)	South Africa	Hayward, M., Henschel, P., O'Brien, J., Hofmeyr, M., Balme, G., Kerley, G. 2006. Prey preferences of the leopard (Panthera pardus). Journal of Zoology ,London: 1-16	-33.48	26.05
1437	Tall Acres, on the Kragga Kamma road in Colleen Glen, outskirts of Port Elizabeth, Eastern Cape	South Africa	Butler, L. 2009. PE teens’ shock find of leopard near city. Weekend Post, South Africa, 20 July 2009 / www.weekendpost.co.za/article.aspx?id=446345 / Download July 2009	-33.975	25.387
1438	Tsitsikamma National Park (Garden Route National Park), Eastern Cape	South Africa	Hanekom, N., Wilson, V. 1991. Blue duiker Philantomba monticola densities in the Tsitsikamma National Park and probable factors limiting these populations. Koedoe, Vol. 34, pp. 107-120	-33.945	23.682
1439	Tsitsikamma National Park, Eastern Cape	South Africa	Stuart, C. 1981. Notes on the mammalian carnivores of the Cape Province, South Africa. Bontebok 1: 1-58	-33.945	23.682
1440	Tsitsikamma National Park, Eastern Cape	South Africa	Cillié, B. 1997. Die Soogdier-Gids van Suider-Afrika. Briza Publikasies, Pretoria, South Africa	-33.945	23.682
1441	John Nash Reserve, 30 km north of Johannesburg, Gauteng	South Africa	De Ruiter, D., Berger, L. 2001. Leopard (Panthera pardus Linneaus) cave caching related to anti-theft behaviour in the John Nash Reserve, South Africa. East African Wild Life Society, African Journal of Ecology, 39, 396-398	-25.907	27.763
1442	Krugersdorp Game Reserve, Gauteng	South Africa	De Ruiter, D., Berger, L. 2001. Leopard (Panthera pardus Linneaus) cave caching related to anti-theft behaviour in the John Nash Nature Reserve, South Africa. East African Wild Life Society, African Journal of Ecology, 39, 396-398	-26.085	27.71
1443	Motsetse Game Park, Gauteng	South Africa	De Ruiter, D., Berger, L. 2001. Leopard (Panthera pardus Linneaus) cave caching related to anti-theft behaviour in the John Nash Nature Reserve, South Africa. East African Wild Life Society, African Journal of Ecology, 39, 396-398	-26.085	27.71
1444	Magaliesberg, Gauteng	South Africa	Grimbeek, A. 1992. The ecology of the leopard (Panthera pardus). Thesis, University of Pretoria, Pretoria, South Africa	-25.86	27.56
1445	Magaliesburg (Magaliesberg) Mountains, Pretoria, Gauteng (Nass Rautenback, pers. comm.)	South Africa	Teer, J., Swank, W. 1977. Status of the leopard in Africa south of the Sahara. Report for the Office of Endangered Species, US Fish and Wildlife Service, Washington, DC, USA	-25.86	27.56
1446	Pretoria, Gauteng	South Africa	Myers, N. 1976. The leopard Panthera pardus in Africa. IUCN Monograph No. 5. International Union for Conservation of Nature and Natural Resources, Morges, Switzerland. 79 pp.	-25.86	27.56
1447	Blaauwbosch, KwaZulu-Natal	South Africa	Hayward, M., Adendorff, J., O'Brien, J., Sholto-Douglas, A., Bissett, C., Moolman, L., Bean, P., Fogarty, A., Howarth, D., Slater, R., Kerley, G. 2007. The reintroduction of large carnivores to the Eastern Cape, South Africa: an assessment. Oryx 41(2): 2	-27.78	30.1
1448	Drakensberg escarpment, KwaZulu-Natal	South Africa	Myers, N. 1976. The leopard Panthera pardus in Africa. IUCN Monograph No. 5. International Union for Conservation of Nature and Natural Resources, Morges, Switzerland. 79 pp.	-29.409	29.567
1449	Giants Castle Game Reserve, KwaZulu-Natal	South Africa	Cillié, B. 1997. Die Soogdier-Gids van Suider-Afrika. Briza Publikasies, Pretoria, South Africa	-29.409	29.567
1450	Hluhluwe-Umfolozi Game Reserve, KwaZulu-Natal	South Africa	Teer, J., Swank, W. 1977. Status of the leopard in Africa south of the Sahara. Report for the Office of Endangered Species, US Fish and Wildlife Service, Washington, DC, USA	-28.259	31.906
1451	Hluhluwe-Umfolozi Game Reserve, KwaZulu-Natal	South Africa	Bothma, J. 1989. Leopard (Panthera pardus) in South Africa. International leopard studbook, Riverbanks Zoological Park, Columbia, SC, USA	-28.259	31.906
1452	Hluhluwe-Umfolozi Game Reserve, KwaZulu-Natal	South Africa	Cillié, B. 1997. Die Soogdier-Gids van Suider-Afrika. Briza Publikasies, Pretoria, South Africa	-28.259	31.906
1453	Hluhluwe-Umfolozi Game Reserve, KwaZulu-Natal	South Africa	Anonymous. 2008. Leopard attackiert Touristen beim Grillen. Spiegel online, Germany / www.spiegel.de / Download May 2008	-28.259	31.906
1454	Hluhluwe-Umfolozi Game Reserve, KwaZulu-Natal (J. Meester, in Teer and Swank, 1977 / Stuart and Wilson, 1988)	South Africa	Shoemaker, A.H. 1997. The Status of the Leopard, Panthera pardus, in Nature: A country by country analysis	-28.259	31.906
1455	Hluhluwe-Umfolozi Game Reserve, KwaZulu-Natal (John Vincent, pers. comm.)	South Africa	Teer, J., Swank, W. 1977. Status of the leopard in Africa south of the Sahara. Report for the Office of Endangered Species, US Fish and Wildlife Service, Washington, DC, USA	-28.259	31.906
1456	Hluhluwe-Umfolozi Game Reserve, KwaZulu-Natal (Whateley & Brooks, 1985)	South Africa	Hayward, M. Kerley, G. 2008. Prey preferences and dietary overlap amongst Africa's large predators. South African Journal of Wildlife Research, 38: 93-108	-28.259	31.906
1457	Ithala Game Reserve, KwaZulu-Natal	South Africa	Cillié, B. 1997. Die Soogdier-Gids van Suider-Afrika. Briza Publikasies, Pretoria, South Africa	-27.5	31.29
1458	Ithala Game Reserve, KwaZulu-Natal	South Africa	Jenkins, P. 1996. Problem leopards. The David Sheldrick Wildlife Trust and Kenya Wildlife Service	-27.5	31.29
1459	KwaMsane Community, northern KwaZulu-Natal	South Africa	Anonymous. 2006. Leopard killed after woman dies. www.int.iol.co.za, 2 August 2006 / www.int.iol.co.za/index.php?set_id=1&click_id=14&art_id=qw115433982191B241 / Download August 2006	-28.236	32.359
1460	Mkhuze (Mkuzi) Game Reserve, KwaZulu-Natal	South Africa	Jenkins, P. 1996. Problem leopards. The David Sheldrick Wildlife Trust and Kenya Wildlife Service	-27.647	32.251
1461	Mkhuze conservation district, KwaZulu-Natal	South Africa	Balme, G., Hunter, L., Goodman, P., Ferguson, H., Craigie, J., Slotow, R. 2010. An adaptive management approach to trophy hunting of leopards (Panthera pardus): a case study from KwaZulu-Natal, South Africa. In: Macdonald, D., Loveridge, A. (Editors). 20	-27.647	32.251
1462	Mkhuze Game Reserve, KwaZulu-Natal	South Africa	Balme, G., Hunter, L. 2004. Mortality in a protected Leopard population, Phinda Private Game Reserve, South Africa: A population in decline? Ecological Journal, Volume 6, 2004	-27.647	32.251
1463	Mkhuze Game Reserve, KwaZulu-Natal (Jeremy Anderson, pers. comm.)	South Africa	Teer, J., Swank, W. 1977. Status of the leopard in Africa south of the Sahara. Report for the Office of Endangered Species, US Fish and Wildlife Service, Washington, DC, USA	-27.647	32.251
1464	Mkhuze Game Reserve, Maputaland region, KwaZulu-Natal	South Africa	Balme, G. 2010. Return of the leopard. Africa Geographic, February 2010	-27.647	32.251
1465	Mkhuze Game Reserve, Maputaland region, KwaZulu-Natal	South Africa	Balme, G., Slotow, R., Hunter, L. 2009. Impact of conservation interventions on the dynamics and persistence of a persecuted leopard (Panthera pardus) population. Biological Conservation 142, 2681-2690	-27.647	32.251
1466	Phinda Game Reserve (Walker, 1999; L. Hunter & G. Balme, unpubl. data)	South Africa	Hayward, M., Henschel, P., O'Brien, J., Hofmeyr, M., Balme, G., Kerley, G. 2006. Prey preferences of the leopard (Panthera pardus). Journal of Zoology ,London: 1-16	-27.85	32.35
1467	Phinda Private Game Reserve, KwaZulu-Natal	South Africa	Cillié, B. 1997. Die Soogdier-Gids van Suider-Afrika. Briza Publikasies, Pretoria, South Africa	-27.85	32.35
1468	Phinda Private Game Reserve, KwaZulu-Natal	South Africa	Hunter, L., Balme, G. 2005. Trash or in trouble? - The leopard's predicament. Africa Geographic:60-7	-27.85	32.35
1469	Phinda Private Game Reserve, KwaZulu-Natal	South Africa	Balme, G., Hunter, L., Slotow, R. 2007. Feeding habitat selection by hunting leopards Panthera pardus in a woodland savanna: prey catchability versus abundance. Animal Behaviour 74: 589-598	-27.85	32.35
1470	Phinda Private Game Reserve, Maputaland region, KwaZulu-Natal	South Africa	Balme, G. 2010. Return of the leopard. Africa Geographic, February 2010	-27.85	32.35
1471	Phinda Private Game Reserve, Maputaland region, KwaZulu-Natal	South Africa	Balme, G., Slotow, R., Hunter, L. 2009. Impact of conservation interventions on the dynamics and persistence of a persecuted leopard (Panthera pardus) population. Biological Conservation, Vol. 142, Issue 11 (November 2009)	-27.85	32.35
1472	Phinda Private Game Reserve, Maputaland, KwaZulu-Natal	South Africa	Hunter, L., Balme, G. 2005. Trash or in trouble? - The leopard's predicament. Africa Geographic: 60-7	-27.85	32.35
1473	Phinda Private Game Reserve, Maputaland, KwaZulu-Natal	South Africa	Balme, G., Hunter, L., Slotow, R. 2009. Evaluating methods for counting cryptic carnivores. Journal of Wildlife Management 73 (3): 433-41	-27.85	32.35
1474	Phinda-Mkhuze Complex (Phinda Private Game Reserve and Mkhuze Game Reserve), Maputaland region, KwaZulu-Natal Province	South Africa	Balme, G., Slotow, R., Hunter, L. 2010. Edge effects and the impact of non-protected areas in carnivore conservation: leopards in the Phinda–Mkhuze Complex, South Africa. Animal Conservation, (2010) 1–9	-27.791	32.363
1475	Vryheid conservation district, KwaZulu-Natal	South Africa	Balme, G., Hunter, L., Goodman, P., Ferguson, H., Craigie, J., Slotow, R. 2010. An adaptive management approach to trophy hunting of leopards (Panthera pardus): a case study from KwaZulu-Natal, South Africa. In: Macdonald, D., Loveridge, A. (Editors). 20	-27.76	30.861
1476	Vryheid, close to Ithala Game Reserve, KwaZulu-Natal	South Africa	Anonymous. 2006. Villagers chase leopard up tree. Daily News, South Africa, 8 November 2006 / www.dailynews.co.za/index.php?fSectionId=3532&fArticleId=qw1162992601676B251 / Download November 2006	-27.76	30.861
1477	Kapama Game Reserve, Limpopo	South Africa	Jenkins, P. 1996. Problem leopards. The David Sheldrick Wildlife Trust and Kenya Wildlife Service	-24.45	31.06
1478	Manyeleti, Limpopo	South Africa	Cillié, B. 1997. Die Soogdier-Gids van Suider-Afrika. Briza Publikasies, Pretoria, South Africa	-24.65	31.5
1479	Karongwe Conservancy, at the foot of the Drakensberg Mountains, Limpopo	South Africa	Owen, C. 2006. Reproductive biology and population ecology of leopards (Panthera pardus) on Karongwe. Master thesis, Biological and Conservation Sciences, University of KwaZulu-Natal, Durban	-24.163	30.539
1480	Makalali Private Game Reserve, Limpopo	South Africa	Cillié, B. 1997. Die Soogdier-Gids van Suider-Afrika. Briza Publikasies, Pretoria, South Africa	-24.163	30.539
1481	Klaserie Private Nature Reserve, Limpopo (Bothma and Le Riche 1984)	South Africa	Bothma, J. 1997 (?). Larger predators on game ranches. Centre for Wildlife Management, University of Pretoria	-24.208	31.175
1482	Klaserie Private Nature Reserve, Limpopo (Bothma and Le Riche 1984)	South Africa	Cillié, B. 1997. Die Soogdier-Gids van Suider-Afrika. Briza Publikasies, Pretoria, South Africa	-24.208	31.175
1483	Klaserie Private Nature Reserve, Limpopo (Kruger, 1988)	South Africa	Hayward, M., Henschel, P., O'Brien, J., Hofmeyr, M., Balme, G., Kerley, G. 2006. Prey preferences of the leopard (Panthera pardus). Journal of Zoology ,London: 1-16	-24.208	31.175
1484	Groot Letaba Game Reserve, Limpopo	South Africa	Myers, N. 1976. The leopard Panthera pardus in Africa. IUCN Monograph No. 5. International Union for Conservation of Nature and Natural Resources, Morges, Switzerland. 79 pp.	-23.74	31.09
1485	Letaba Ranch, adjoining Kruger National Park, Limpopo (Cronje et al., 2002)	South Africa	Hayward, M., Henschel, P., O'Brien, J., Hofmeyr, M., Balme, G., Kerley, G. 2006. Prey preferences of the leopard (Panthera pardus). Journal of Zoology ,London: 1-16	-23.74	31.09
1486	Phalaborwa district, Limpopo	South Africa	Du Plessis, H., Smit, G. 2005. The development and final testing of an electrified leopard proof game fence on the farm Masequa. Department Of Animal, Wildlife and Grassland Sciences, University of the Free State, Bloemfontein, South Africa	-23.74	31.09
1487	Kruger National Park, Shingwedzi camp, Limpopo	South Africa	Jackson, P. (Ed.) 1992. Leopard kills Kruger National Park guard. In: IUCN Cat Specialist Group newsletter Cat News, No. 17, September 1992	-23.117	31.433
1488	Lajuma Mountain Retreat, Soutpansberg, Limpopo	South Africa	Schwarz, S., Fischer, F. 2006. Feeding ecology of leopards (Panthera pardus) in the western Soutpansberg, Republic of South Africa, as revealed by scat analyses. Ecotropica 12: 35–42	-22.996	29.561
1489	Lajuma Mountain Retreat, western Soutpansberg Mountain Range, Limpopo	South Africa	Gerdel, K. 2008. Leopard (Panthera pardus) prey prediction using line transect sampling in the Western Soutpansberg Mountain Range, Limpopo Province, South Africa. Diploma Thesis in Biology, University of Tübingen, Germany	-22.996	29.561
1490	Lesheba Wilderness, Soutpansberg mountain range, northern Limpopo	South Africa	Rüther, H., Stuart, T., Stuart, C. 2003. Quantitative analysis of leopard tracks. In: IUCN Cat Specialist Group newsletter Cat News, No. 39, Autumn 2003	-22.996	29.561
1491	Masequa farm in the Soutpansberg area, approximately 30 km north of Louis Trichardt, Limpopo	South Africa	Du Plessis, H., Smit, G. 2005. The development and final testing of an electrified leopard proof game fence on the farm Masequa. Department Of Animal, Wildlife and Grassland Sciences, University of the Free State, Bloemfontein, South Africa	-22.533	29.95
1492	Messina Nature Reserve, Limpopo	South Africa	Cillié, B. 1997. Die Soogdier-Gids van Suider-Afrika. Briza Publikasies, Pretoria, South Africa	-22.533	29.95
1493	Lapalala Wilderness (Vaalwater), Limpopo	South Africa	Cillié, B. 1997. Die Soogdier-Gids van Suider-Afrika. Briza Publikasies, Pretoria, South Africa	-23.862	28.273
1494	Waterberg Biosphere Reserve, Limpopo	South Africa	Swanepoel, L. 2008. Ecology and conservation of leopards, Panthera pardus, on selected game ranches in the Waterberg region, Limpopo, South Africa. Master thesis, Centre for Wildlife Management, Faculty of Natural and Agricultural Sciences, University of	-23.862	28.273
1495	Waterberg mountains, Limpopo	South Africa	Guggisberg, C. 1975. Wild cats of the world. David and Charles, London	-23.862	28.273
1496	Waterberg mountains, Limpopo	South Africa	Jackson, P. (Ed.) 1984. The plight of the cats. A summary report on the Cat Specialist Group workshop, Kanha National Park, India, 9-12 April 1984. In: IUCN Cat Specialist Group newsletter Cat News, No. 1, July 1984	-23.862	28.273
1497	Waterberg mountains, Limpopo	South Africa	Swanepoel, L., Dalerum,F., van Hoven, W. Factors affecting location failure of GPS collars fitted to African leopards (Panthera pardus). South African Journal of Wildlife Research 40(1): 10–15 (April 2010)	-23.862	28.273
1498	Waterberg, Melk River, Limpopo	South Africa	Grimbeek, A. 1992. The ecology of the leopard (Panthera pardus). Thesis, University of Pretoria, Pretoria, South Africa	-23.862	28.273
1499	Waterberg, Nowak's Private Game Reserve, Limpopo	South Africa	Ashbaugh, L. 2009. How do you justify shooting a leopard? The Star, South Africa, 9 June 2009 / www.int.iol.co.za / Download June 2009	-23.862	28.273
1500	Nylsfly, Naboomspruit, Limpopo	South Africa	Cillié, B. 1997. Die Soogdier-Gids van Suider-Afrika. Briza Publikasies, Pretoria, South Africa	-24.197	28.952
1501	Waterberg area, Naboomspruit, Limpopo	South Africa	Grimbeek, A. 1992. The ecology of the leopard (Panthera pardus). Thesis, University of Pretoria, Pretoria, South Africa	-24.197	28.952
1502	Ben Lavin Nature Reserve (Louis Trichardt), Limpopo	South Africa	Cillié, B. 1997. Die Soogdier-Gids van Suider-Afrika. Briza Publikasies, Pretoria, South Africa	-22.917	30.167
1503	Soutpansberg range, Limpopo	South Africa	Stuart, C., Wilson, V. 1988. The cats of Southern Africa. Chipangali Wildlife Trust, Bulawayo, Zimbabwe	-23	30
1504	Soutpansberg range, Limpopo	South Africa	Rüther, H., Stuart, T., Stuart, C. 2003. Quantitative analysis of leopard tracks. In: IUCN Cat Specialist Group newsletter Cat News, No. 39, Autumn 2003	-23	30
1505	Soutpansberg range, Limpopo	South Africa	Grimbeek, A. 1992. The ecology of the leopard (Panthera pardus). Thesis, University of Pretoria, Pretoria, South Africa	-23	30
1506	Soutpansberg range, Limpopo	South Africa	Stuart, C., Stuart, T. 1992. Are leopards choosy when scratching trees? In: IUCN Cat Specialist Group newsletter Cat News, No. 16, March 1992	-23	30
1507	Soutpansberg range, Limpopo	South Africa	Stuart, C., Stuart, T. 1993 Prey of leopards in the western Soutpansberg, South Africa. Journal of African Zoology, 107 (2): 135-137	-23	30
1508	Timbavati Game Reserve, Limpopo	South Africa	Myers, N. 1976. The leopard Panthera pardus in Africa. IUCN Monograph No. 5. International Union for Conservation of Nature and Natural Resources, Morges, Switzerland. 79 pp.	-24.391	31.3
1509	Timbavati Game Reserve, Limpopo	South Africa	Cillié, B. 1997. Die Soogdier-Gids van Suider-Afrika. Briza Publikasies, Pretoria, South Africa	-24.391	31.3
1510	Timbavati Game Reserve, Limpopo	South Africa	Smithers, R. 1983. The mammals of the southern African subregion. University of Pretoria, South Africa	-24.391	31.3
1511	Timbavati Game Reserve, Limpopo (Hirst, 1969)	South Africa	Skinner, J., Smithers, R. 1990. The mammals of the Southern African Subregion. University of Pretoria, South Africa	-24.391	31.3
1512	Timbavati Game Reserve, Limpopo (Hirst, 1969)	South Africa	Hayward, M. Kerley, G. 2008. Prey preferences and dietary overlap amongst Africa's large predators. South African Journal of Wildlife Research, 38: 93-108	-24.391	31.3
1513	Timbavati Game Reserve, Limpopo (Hirst, 1969)	South Africa	Hayward, M., Henschel, P., O'Brien, J., Hofmeyr, M., Balme, G., Kerley, G. 2006. Prey preferences of the leopard (Panthera pardus). Journal of Zoology ,London: 1-16	-24.391	31.3
1514	Welgevonden Game Reserve, Waterberg plateau, Limpopo	South Africa	Taylor, W. 2003. Leopard. Game Trails 4/2003	-24.292	27.823
1515	Welgevonden Private Game Reserve, Waterberg plateau, Limpopo	South Africa	Swanepoel, L. 2009. Fifth Progress Report: Second density estimation of leopards on Welgevonden Private Game Reserve. University of Pretoria, Centre for Wildlife Management, Welgevonden Private Game Reserve. Report 5, September 2009	-24.292	27.823
1516	Kruger National Park, Limpopo / Mpumalanga	South Africa	Guggisberg, C. 1975. Wild cats of the world. David and Charles, London	-23	31.25
1517	Kruger National Park, Limpopo / Mpumalanga	South Africa	Stuart, C., Wilson, V. 1988. The cats of Southern Africa. Chipangali Wildlife Trust, Bulawayo, Zimbabwe	-23	31.25
1518	Kruger National Park, Limpopo / Mpumalanga	South Africa	Bothma, J. 1989. Leopard (Panthera pardus) in South Africa. International leopard studbook, Riverbanks Zoological Park, Columbia, SC, USA	-23	31.25
1519	Kruger National Park, Limpopo / Mpumalanga	South Africa	Caso, M. 2002. Leopard pilot population study at Rungwa/Piti ecosystem, Tanzania, East Africa. Final Report	-23	31.25
1520	Kruger National Park, Limpopo / Mpumalanga	South Africa	Nowell, K., Jackson, P. (eds.). 1996. Wild cats. Status survey and conservation action plan. IUCN/SSC Cat Specialist Group, Gland, Switzerland	-23	31.25
1521	Kruger National Park, Limpopo / Mpumalanga	South Africa	Cillié, B. 1997. Die Soogdier-Gids van Suider-Afrika. Briza Publikasies, Pretoria, South Africa	-23	31.25
1522	Kruger National Park, Limpopo / Mpumalanga	South Africa	Zwecker, W. 2003. Leopard attacks man in Kruger. news24.com, South Africa	-23	31.25
1523	Kruger National Park, Limpopo / Mpumalanga	South Africa	Balme, G., Hunter, L., Slotow, R. 2007. Feeding habitat selection by hunting leopards Panthera pardus in a woodland savanna: prey catchability versus abundance. Animal Behaviour 74: 589-598	-23	31.25
1524	Kruger National Park, Limpopo / Mpumalanga	South Africa	Hornocker, M., Bailey, T. 1986. Natural regulation in three species of felids. In Miller, S., Everett, D. editors. Cats of the World: Biology, conservation, and management. National Wildlife Federation, Washington, D.C. pp 211-220	-23	31.25
1525	Kruger National Park, Limpopo / Mpumalanga (Pienaar, 1963, 1969; Smuts, 1976; Bailey, 1993)	South Africa	Stander, P. 1997. The ecology of asociality in Namibian leopards. Journal of Zoology, 242: 343-364	-23	31.25
1526	Kruger National Park, Limpopo / Mpumalanga (Pienaar, 1969 / Bailey, 1993)	South Africa	Hayward, M. Kerley, G. 2008. Prey preferences and dietary overlap amongst Africa's large predators. South African Journal of Wildlife Research, 38: 93-108	-23	31.25
1527	Kruger National Park, Limpopo / Mpumalanga (Pienaar, 1969)	South Africa	Eaton, R. 1977. The status and conservation of the leopard in sub-Saharan Africa. Final report. Carnivora Research Institute, University of Washington	-23	31.25
1528	Kruger National Park, Limpopo / Mpumalanga (Pienaar, pers. comm. in Myers, 1976)	South Africa	Martin, R., de Meulenaer, T. 1988. Survey of the status of the leopard Panthera pardus in sub-Saharan Africa. CITES, Geneva, Switzerland	-23	31.25
1529	Kruger National Park, Limpopo / Mpumalanga (Stuart and Wilson, 1988)	South Africa	Shoemaker, A.H. 1997. The Status of the Leopard, Panthera pardus, in Nature: A country by country analysis	-23	31.25
1530	Bushbuckridge, Limpopo	South Africa	Gusset, M., Lagendijk, D. 2008. Human-carnivore coexistence on communal land bordering the Greater Kruger Area, South Africa. Environmental Management 42: 971-976	-24.862	31.189
1531	Cork, near Mkhuhlu in Hazyview, near the Kruger National Park, Limpopo	South Africa	Anonymous. 2001. Women dies in Kruger Park leopard attack. www.sabcnews.com, 8 March 2001 / Accessed in September 2003	-24.96	31.312
1532	Kruger National Park, between Skukuza and the lower Sabie area, Mpumalanga	South Africa	Myers, N. 1976. The leopard Panthera pardus in Africa. IUCN Monograph No. 5. International Union for Conservation of Nature and Natural Resources, Morges, Switzerland. 79 pp.	-25.07	31.44
1533	Kruger National Park, Nwaswitchaka River, Mpumalanga (Bailey, 1993; Mills & Biggs, 1993)	South Africa	Hayward, M., Henschel, P., O'Brien, J., Hofmeyr, M., Balme, G., Kerley, G. 2006. Prey preferences of the leopard (Panthera pardus). Journal of Zoology ,London: 1-16	-25.07	31.44
1534	Kruger National Park, Nwaswitshaka River, Mpumalanga	South Africa	Bailey, T. 1993. The African leopard: Ecology and behavior of a solitary felid. Columbia University Press, New York, USA	-25.07	31.44
1535	Kruger National Park, Sabie River Site, Mpumalanga	South Africa	Bailey, T. 1993. The African leopard: Ecology and behavior of a solitary felid. Columbia University Press, New York, USA	-25.07	31.44
1536	Kruger National Park, Skukuza rest camp, Mpumalanga	South Africa	Jackson, P. (Ed.) 1992. Leopard problems. In: IUCN Cat Specialist Group newsletter Cat News, No. 16, March 1992	-25.07	31.44
1537	Kruger National Park, Skukuza rest camp, Mpumalanga	South Africa	Anonymous. 2001. Women dies in Kruger Park leopard attack. www.sabcnews.com, 8 March 2001 / Accessed in September 2003	-25.07	31.44
1538	Kruger National Park, Skukuza staff village, Mpumalanga	South Africa	Anonymous. 2003. Leopard attacks tour guide in Kruger Park. wildlifedecisionsupport.com	-25.07	31.44
1539	Kruger National Park, Skukuza, Mpumalanga	South Africa	Anonymous. 2003. Hunger drove leopard to kill, postmortem reveals	-25.07	31.44
1540	Kruger National Park, Satara rest camp, Mpumalanga	South Africa	Anonymous. 2003. Leopard attacks tour guide in Kruger Park. wildlifedecisionsupport.com	-24.393	31.778
1541	Kruger National Park, Satara rest camp, Mpumalanga (Roberts, 1951)	South Africa	Dobroruka, L. 1966. Ein Beitrag zur Kenntnis des südafrikanischen Leoparden, Panthera pardus (Linnaeus, 1758), Säugetierkundliche Mitteilungen 14: 317-324	-24.393	31.778
1542	Londolozi Game Reserve (Le Roux & Skinner, 1989)	South Africa	Hayward, M., Henschel, P., O'Brien, J., Hofmeyr, M., Balme, G., Kerley, G. 2006. Prey preferences of the leopard (Panthera pardus). Journal of Zoology ,London: 1-16	-24.82	31.5
1543	Londolozi Game Reserve, Mpumalanga	South Africa	Thomas, I. 1985. The leopard and the porcupine. African Wildlife, Vol. 39, No. 3	-24.82	31.5
1544	Londolozi Game Reserve, Mpumalanga	South Africa	Martins, Q., Martins, N. 2005. Cape leopards travel South Africa. Cape Leopard Trust Newsletter, April 2005	-24.82	31.5
1545	Londolozi Game Reserve, Mpumalanga (Le Roux & Skinner, 1989)	South Africa	Stander, P. 1997. The ecology of asociality in Namibian leopards. Journal of Zoology, 242: 343-364	-24.82	31.5
1546	Londolozi Game Reserve, Mpumalanga (Le Roux & Skinner, 1989; Stander et al., 1997)	South Africa	Marker, L., Dickman, A. 2005. Factors affecting leopard (Panthera pardus) spatial ecology, with particular reference to Namibian farmlands. South African Journal of Wildlife Research 35(2):105-15	-24.82	31.5
1547	Londolozi Game Reserve, Mpumalanga (Le Roux and Skinner, 1989)	South Africa	Bothma, J. 1997 (?). Leopard ecology in southern Africa. Centre for Wildlife Management, University of Pretoria	-24.82	31.5
1548	Londolozi Private Game Reserve, Mpumalanga	South Africa	Cillié, B. 1997. Die Soogdier-Gids van Suider-Afrika. Briza Publikasies, Pretoria, South Africa	-24.82	31.5
1549	Londolozi Private Game Reserve, Mpumalanga	South Africa	Gerngross, G., Gerngross, M. personal observation, February 2008	-24.82	31.5
1550	Londolozi Private Game Reserve, Mpumalanga (Hes, 1991)	South Africa	Balme, G., Hunter, L. 2004. Mortality in a protected Leopard population, Phinda Private Game Reserve, South Africa: A population in decline? Ecological Journal, Volume 6, 2004	-24.82	31.5
1551	Mala Mala Game Reserve, Mpumalanga	South Africa	Balme, G. 2010. Rumble in the jungle. Africa Geographic, February 2010	-24.82	31.5
1552	Mala Mala Private Game Reserve, Mpumalanga	South Africa	Cillié, B. 1997. Die Soogdier-Gids van Suider-Afrika. Briza Publikasies, Pretoria, South Africa	-24.82	31.5
1553	Mala Mala Private Game Reserve, Mpumalanga	South Africa	Radloff, F., du Toit, J. 2004. Large predators and their prey in a southern African savanna: a predator’s size determines its prey size range. Journal of Animal Ecology, 2004, 73, 410-423	-24.82	31.5
1554	Sabi Sand Game Reserve, Mpumalanga	South Africa	Myers, N. 1976. The leopard Panthera pardus in Africa. IUCN Monograph No. 5. International Union for Conservation of Nature and Natural Resources, Morges, Switzerland. 79 pp.	-24.82	31.5
1555	Sabi Sand Game Reserve, Mpumalanga	South Africa	Cillié, B. 1997. Die Soogdier-Gids van Suider-Afrika. Briza Publikasies, Pretoria, South Africa	-24.82	31.5
1556	Sabi Sand Game Reserve, Mpumalanga	South Africa	Jackman, B. 2001. Cat watching. BBC Wildlife Magazine Travel Supplement, February 2001	-24.82	31.5
1557	Sabi Sand Game Reserve, Mpumalanga (Kruger 1988)	South Africa	Bothma, J. 1997 (?). Larger predators on game ranches. Centre for Wildlife Management, University of Pretoria	-24.82	31.5
1558	Sabi Sand Game Reserve, Mpumalanga (Le Roux & Skinner, 1989)	South Africa	Skinner, J., Smithers, R. 1990. The mammals of the Southern African Subregion. University of Pretoria, South Africa	-24.82	31.5
1559	Songimvelo Game Reserve, Mpumalanga	South Africa	Jenkins, P. 1996. Problem leopards. The David Sheldrick Wildlife Trust and Kenya Wildlife Service	-25.942	31.05
1560	Madikwe Game Reserve, North West Province	South Africa	Cillié, B. 1997. Die Soogdier-Gids van Suider-Afrika. Briza Publikasies, Pretoria, South Africa	-24.75	26.3
1561	Madikwe Game Reserve, North West Province (M. Hofmeyr, unpubl. data)	South Africa	Hayward, M., Henschel, P., O'Brien, J., Hofmeyr, M., Balme, G., Kerley, G. 2006. Prey preferences of the leopard (Panthera pardus). Journal of Zoology ,London: 1-16	-24.75	26.3
1562	Pilanesberg National Park, North West Province	South Africa	Jackson, P. (Ed.) 1993. Lions reintroduced to Bophutatswana. In: IUCN Cat Specialist Group newsletter Cat News, No. 19, September 1993	-25.25	27.1
1563	Pilanesberg National Park, North West Province	South Africa	Cillié, B. 1997. Die Soogdier-Gids van Suider-Afrika. Briza Publikasies, Pretoria, South Africa	-25.25	27.1
1564	Asbesberge, Northern Cape	South Africa	Norton, P. 1986. Historical changes in the distribution of leopards in the Cape Province, South Africa. Bontebok 5: 1-9 (1986)	-28.833	23.167
1565	Augrabies Falls National Park, Northern Cape	South Africa	Norton, P. 1986. Historical changes in the distribution of leopards in the Cape Province, South Africa. Bontebok 5: 1-9 (1986)	-28.473	20.188
1566	Augrabies Falls National Park, Northern Cape	South Africa	Stuart, C., Wilson, V. 1988. The cats of Southern Africa. Chipangali Wildlife Trust, Bulawayo, Zimbabwe	-28.473	20.188
1567	Augrabies Falls National Park, Northern Cape	South Africa	Stuart, C., Stuart, T. 1988. Leopard in the lower Orange River Basin – a survey of their conservation status. Unpublished report. African Carnivore Survey, Nieuwoudtville, South Africa	-28.473	20.188
1568	Augrabies Falls National Park, Northern Cape	South Africa	Jackson, P. (Ed.) 1990. Leopards reduced in Lower Orange River Basin, South Africa. In: IUCN Cat Specialist Group newsletter Cat News, No. 12, January 1990	-28.473	20.188
1569	Augrabies Falls National Park, Northern Cape	South Africa	Bothma, J., Le Riche, E. 1994. Scat analysis and aspects of defecation in Northern Cape leopards. South African Journal of Wildlife Research, Vol. 24, pp. 21-25	-28.473	20.188
1570	Augrabies Falls National Park, Northern Cape	South Africa	Cillié, B. 1997. Die Soogdier-Gids van Suider-Afrika. Briza Publikasies, Pretoria, South Africa	-28.473	20.188
1571	Kalahari Gemsbok National Park (Kgalagadi Transfrontier National Park), Dankbaar Windmill, Northern Cape	South Africa	Bothma, J., Le Riche, E. 1982. Prey preference and hunting efficiency of the Kalahari Desert leopard	-25.5	20.5
1572	Kalahari Gemsbok National Park (Kgalagadi Transfrontier National Park), Northern Cape	South Africa	Myers, N. 1976. The leopard Panthera pardus in Africa. IUCN Monograph No. 5. International Union for Conservation of Nature and Natural Resources, Morges, Switzerland. 79 pp.	-25.5	20.5
1573	Kalahari Gemsbok National Park (Kgalagadi Transfrontier National Park), Northern Cape	South Africa	Stuart, C. 1981. Notes on the mammalian carnivores of the Cape Province, South Africa. Bontebok 1: 1-58	-25.5	20.5
1574	Kalahari Gemsbok National Park (Kgalagadi Transfrontier National Park), Northern Cape	South Africa	Jackson, P. (Ed.) 1986. Carnivores in Cape Province, South Africa. In: IUCN Cat Specialist Group newsletter Cat News, No. 5, August 1986	-25.5	20.5
1575	Kalahari Gemsbok National Park (Kgalagadi Transfrontier National Park), Northern Cape	South Africa	Norton, P. 1986. Historical changes in the distribution of leopards in the Cape Province, South Africa. Bontebok 5: 1-9 (1986)	-25.5	20.5
1576	Kalahari Gemsbok National Park (Kgalagadi Transfrontier National Park), Northern Cape	South Africa	Stuart, C., Stuart, T. 1988. Leopard in the lower Orange River Basin – a survey of their conservation status. Unpublished report. African Carnivore Survey, Nieuwoudtville, South Africa	-25.5	20.5
1577	Kalahari Gemsbok National Park (Kgalagadi Transfrontier National Park), Northern Cape	South Africa	Stuart, C., Wilson, V. 1988. The cats of Southern Africa. Chipangali Wildlife Trust, Bulawayo, Zimbabwe	-25.5	20.5
1578	Kalahari Gemsbok National Park (Kgalagadi Transfrontier National Park), Northern Cape	South Africa	Bothma, J. 1989. Leopard (Panthera pardus) in South Africa. International leopard studbook, Riverbanks Zoological Park, Columbia, SC, USA	-25.5	20.5
1579	Kalahari Gemsbok National Park (Kgalagadi Transfrontier National Park), Northern Cape	South Africa	Jackson, P. (Ed.) 1990. Long stalks by Kalahari leopards. In: IUCN Cat Specialist Group newsletter Cat News, No. 12, January 1990 (Bothma, J. du P., Le Riche, E. 1989. Evidence of a flexible hunting technique in Kalahari leopards. South African Journal o	-25.5	20.5
1580	Kalahari Gemsbok National Park (Kgalagadi Transfrontier National Park), Northern Cape	South Africa	Bothma, J., Le Riche, E. 1994. Scat analysis and aspects of defecation in Northern Cape leopards. South African Journal of Wildlife Research, Vol. 24, pp. 21-25	-25.5	20.5
1581	Kalahari Gemsbok National Park (Kgalagadi Transfrontier National Park), Northern Cape	South Africa	Nowell, K., Jackson, P. (eds.). 1996. Wild cats. Status survey and conservation action plan. IUCN/SSC Cat Specialist Group, Gland, Switzerland	-25.5	20.5
1582	Kalahari Gemsbok National Park (Kgalagadi Transfrontier National Park), Northern Cape (Mills, 1990)	South Africa	Hayward, M. Kerley, G. 2008. Prey preferences and dietary overlap amongst Africa's large predators. South African Journal of Wildlife Research, 38: 93-108	-25.5	20.5
1583	Kalahari Gemsbok National Park (Kgalagadi Transfrontier National Park), Northern Cape	South Africa	Bothma, J. et al. 1997. Range size of southern Kalahari leopards. South African Journal of Wildlife Research, 1997: 27(3)	-25.5	20.5
1584	Kalahari Gemsbok National Park (Kgalagadi Transfrontier National Park), Nossob riverbed, Northern Cape	South Africa	Bothma, J., Le Riche, E. 1984. Aspects of the ecology and the behaviour of the leopard Panthera pardus in the Kalahari Desert, Supplement to Koedoe 1984: 259-279	-25.5	20.5
1585	Kgalagadi Transfrontier Park, southwestern part, Northern Cape	South Africa	Bothma, J. 2005. Water-use by southern Kalahari leopards. South African Journal of Wildlife Research, Vol. 35, pp. 131-137	-25.788	20.032
1586	Kgalagadi Transfrontier Park, Northern Cape	South Africa	Bothma, J., Bothma, M. 2006. Activity patterns in southern Kalahari leopards. African Zoology 41(1):150-2	-26.205	20.685
1587	Kamieskroon district, Northern Cape	South Africa	Stuart, C., Stuart, T. 1988. Leopard in the lower Orange River Basin – a survey of their conservation status. Unpublished report. African Carnivore Survey, Nieuwoudtville, South Africa	-30.208	17.931
1588	Kuruman Hills, Northern Cape	South Africa	Norton, P. 1986. Historical changes in the distribution of leopards in the Cape Province, South Africa. Bontebok 5: 1-9 (1986)	-27.587	23.412
1589	Richtersveld National Park, Northern Cape	South Africa	Stuart, C., Wilson, V. 1988. The cats of Southern Africa. Chipangali Wildlife Trust, Bulawayo, Zimbabwe	-28.373	17.1
1590	Richtersveld National Park, Northern Cape	South Africa	Stuart, C., Stuart, T. 1988. Leopard in the lower Orange River Basin – a survey of their conservation status. Unpublished report. African Carnivore Survey, Nieuwoudtville, South Africa	-28.373	17.1
1591	Richtersveld National Park, Northern Cape	South Africa	Jackson, P. (Ed.) 1990. Leopards reduced in Lower Orange River Basin, South Africa. In: IUCN Cat Specialist Group newsletter Cat News, No. 12, January 1990	-28.373	17.1
1592	Richtersveld National Park, Northern Cape	South Africa	Nowell, K., Jackson, P. (eds.). 1996. Wild cats. Status survey and conservation action plan. IUCN/SSC Cat Specialist Group, Gland, Switzerland	-28.373	17.1
1593	Richtersveld National Park, Northern Cape	South Africa	Cillié, B. 1997. Die Soogdier-Gids van Suider-Afrika. Briza Publikasies, Pretoria, South Africa	-28.373	17.1
1594	Springbok, west of Springbok, Northern Cape	South Africa	Stuart, C., Stuart, T. 1988. Leopard in the lower Orange River Basin – a survey of their conservation status. Unpublished report. African Carnivore Survey, Nieuwoudtville, South Africa	-29.682	17.82
1595	Babilonstoren mountain range, near Paarl, Western Cape	South Africa	Anonymous. 2004. Save the leopard. Hermanus Times, 15 April 2004	-33.806	19.094
1596	Bokrivierplaas, Ceres, Western Cape	South Africa	Stuart, C. 1981. Notes on the mammalian carnivores of the Cape Province, South Africa. Bontebok 1: 1-58	-33.347	19.745
1597	Sandfontein, Western Cape	South Africa	Stuart, C. 1981. Notes on the mammalian carnivores of the Cape Province, South Africa. Bontebok 1: 1-58	-33.347	19.745
1598	Cape Town, close to Cape Town, Western Cape	South Africa	Myers, N. 1976. The leopard Panthera pardus in Africa. IUCN Monograph No. 5. International Union for Conservation of Nature and Natural Resources, Morges, Switzerland. 79 pp.	-34	19.022
1599	Cape Town, near Cape Town (Kolbe, 1719)	South Africa	Shortridge, G. 1934. The mammals of South-West Africa, Vol. 1. William Heinemann, London	-34	19.022
1600	Hottentot's Holland range, between Somerset West and Grabouw, Western Cape(Stuart, 1981)	South Africa	Norton, P., Lawson, A. 1985. Radio tracking of leopards and caracals in the Stellenbosch area, Cape Province. South African Journal Of Wildlife Research, 1985, 15 (1)	-34	19.022
1601	Jonkershoek, Western Cape	South Africa	Anonymous. 1987. Leopard Conservation in the Cape Province. Chief Directorate Nature and Environmental Conservation C.P.A.	-34	19.022
1602	Jonkershoek, Western Cape	South Africa	Norton, P. et al. 1986. Prey of leopards in four mountainous areas of the south-western Cape Province. South African Journal Of Wildlife Research, 1986, 16(2)	-34	19.022
1603	Stellenbosch area, Western Cape (Norton & Lawson, 1985; Norton, 1986; Norton, 1990)	South Africa	Marker, L., Dickman, A. 2005. Factors affecting leopard (Panthera pardus) spatial ecology, with particular reference to Namibian farmlands. South African Journal of Wildlife Research 35(2):105-15	-34	19.022
1604	Stellenbosch mountains, Western Cape	South Africa	Jackson, P. (Ed.) 1985. Radio tracking of leopards and caracal in the Stellenbosch area, Cape Provonce. (Norton, P., Lawson, A. in South African Journal of Wildlife Research, 1985, 17-24) In: IUCN Cat Specialist Group newsletter Cat News, No. 3, August	-34	19.022
1605	Stellenbosch mountains, Western Cape	South Africa	Anonymous. 1987. Leopard Conservation in the Cape Province. Chief Directorate Nature and Environmental Conservation C.P.A.	-34	19.022
1606	Cederberg (Cedarberg) Mountains, Western Cape	South Africa	Stuart, C., Stuart, T. 1992. Are leopards choosy when scratching trees? In: IUCN Cat Specialist Group newsletter Cat News, No. 16, March 1992	-32.5	19.1
1607	Cederberg Mountains, Western Cape	South Africa	Martins, Q., Martins, N. 2007. Leopards of the Cape Mountains: Small cats with big problems. Felid Biology & Conservation Conference, Oxford, September 2007	-32.5	19.1
1608	Cederberg Wilderness Area, between Citrusdal and Clanwilliam, Western Cape	South Africa	Rüther, H., Stuart, T., Stuart, C. 2003. Quantitative analysis of leopard tracks. In: IUCN Cat Specialist Group newsletter Cat News, No. 39, Autumn 2003	-32.355	19.1
1609	Cederberg Wilderness Area, between Clanwilliam and Citrusdal, Western Cape	South Africa	Norton, P., Henley, S. 1987. Home range and movements of male leopards in the Cedarberg Wilderness Area, Cape Province. South African Journal Of Wildlife Research, 1987, 17(2)	-32.355	19.1
1610	Cederberg Wilderness Area, Western Cape	South Africa	Caso, M. 2002. Leopard pilot population study at Rungwa/Piti ecosystem, Tanzania, East Africa. Final Report	-32.355	19.1
1611	Cederberg Wilderness Area, Western Cape	South Africa	Stuart, C., Stuart, T. 1996. A leopard in the wilderness. African Wildlife, Vol. 45, No. 5	-32.355	19.1
1612	Cederberg, near Clanwilliam, Western Cape	South Africa	Norton, P. et al. 1986. Prey of leopards in four mountainous areas of the south-western Cape Province. South African Journal Of Wildlife Research, 1986, 16(2)	-32.355	19.1
1613	Cederberg, Western Cape	South Africa	Anonymous. 1987. Leopard Conservation in the Cape Province. Chief Directorate Nature and Environmental Conservation C.P.A.	-32.355	19.1
1614	Cederberg, Western Cape	South Africa	Nowell, K., Jackson, P. (eds.). 1996. Wild cats. Status survey and conservation action plan. IUCN/SSC Cat Specialist Group, Gland, Switzerland	-32.355	19.1
1615	Clanwilliam, Western Cape	South Africa	Norton, P. 1986. Historical changes in the distribution of leopards in the Cape Province, South Africa. Bontebok 5: 1-9 (1986)	-33.164	19.206
1616	Ceres Division, Western Cape	South Africa	Norton, P. 1986. Historical changes in the distribution of leopards in the Cape Province, South Africa. Bontebok 5: 1-9 (1986)	-32.355	19.1
1617	Tulbagh, Western Cape	South Africa	Norton, P. 1986. Historical changes in the distribution of leopards in the Cape Province, South Africa. Bontebok 5: 1-9 (1986)	-33.164	19.206
1618	Franschhoek, Stellenbosch area, Western Cape	South Africa	Norton, P., Lawson, A. 1985. Radio tracking of leopards and caracals in the Stellenbosch area, Cape Province. South African Journal Of Wildlife Research, 1985, 15 (1)	-33.915	19.223
1619	Gamka Mountain Reserve, Western Cape	South Africa	Stuart, C. 1981. Notes on the mammalian carnivores of the Cape Province, South Africa. Bontebok 1: 1-58	-33.718	21.9
1620	Gamka Mountain, near Oudtshoorn, Western Cape	South Africa	Norton, P. et al. 1986. Prey of leopards in four mountainous areas of the south-western Cape Province. South African Journal Of Wildlife Research, 1986, 16(2)	-33.718	21.9
1621	Gamka Mountain, Western Cape	South Africa	Anonymous. 1987. Leopard Conservation in the Cape Province. Chief Directorate Nature and Environmental Conservation C.P.A.	-33.718	21.9
1622	Gamkaberg Nature Reserve, Western Cape	South Africa	Cillié, B. 1997. Die Soogdier-Gids van Suider-Afrika. Briza Publikasies, Pretoria, South Africa	-33.718	21.9
1623	Gamkaberg Nature Reserve, Western Cape	South Africa	Anonymous. 2010. Leopards to be monitored very closely. The Cape Times, 9 July 2010 / www.capeargus.co.za/?fSectionId=3571&fArticleId=vn20100709094217687C565753 / Accessed in July 2010	-33.718	21.9
1624	Gamkaberg Nature Reserve, Western Cape	South Africa	Alfreds, D. 2010. Leopards get high-tech tags. www.news24.com, 1 July 2010	-33.718	21.9
1625	George Division, Western Cape	South Africa	Stuart, C., Heinecken, T. 1978. The attitude of the local community	-33.887	22.452
1626	George, Western Cape	South Africa	Myers, N. 1976. The leopard Panthera pardus in Africa. IUCN Monograph No. 5. International Union for Conservation of Nature and Natural Resources, Morges, Switzerland. 79 pp.	-33.887	22.452
1627	Groot River, near the Mount Ceder mountain lodge, Cederberg, Western Cape	South Africa	Anonymous. 2007. South Africa: Leopards follow scent - of Chanel. allafrica.com, 25 July 2007 / http://allafrica.com / Download July 2007	-32.649	19.409
1628	Humansdorp district, Eastern Cape	South Africa	Norton, P. 1986. Historical changes in the distribution of leopards in the Cape Province, South Africa. Bontebok 5: 1-9 (1986)	-33.989	24.727
1629	Humansdorp, Eastern Cape	South Africa	Stuart, C., Heinecken, T. 1978. The attitude of the local community	-33.989	24.727
1630	Jakkalsfontein, Worcester, Western Cape	South Africa	Stuart, C. 1981. Notes on the mammalian carnivores of the Cape Province, South Africa. Bontebok 1: 1-58	-32.5	19.8
1631	Jonkershoek, Ceres, Western Cape	South Africa	Stuart, C. 1981. Notes on the mammalian carnivores of the Cape Province, South Africa. Bontebok 1: 1-58	-34	19.022
1632	Keurbooms River National Reserve, Western Cape	South Africa	Stuart, C. 1981. Notes on the mammalian carnivores of the Cape Province, South Africa. Bontebok 1: 1-58	-33.984	23.366
1633	Knysna forest, Western Cape	South Africa	Anonymous. 2007. Leopard sighting adds a bit of zest to Knysna forest races. The Herald, South Africa, 7 July 2007 / www.theherald.co.za / Download July 2007	-34.032	23.035
1634	Knysna, Western Cape	South Africa	Myers, N. 1976. The leopard Panthera pardus in Africa. IUCN Monograph No. 5. International Union for Conservation of Nature and Natural Resources, Morges, Switzerland. 79 pp.	-34.032	23.035
1635	Knysna, Western Cape	South Africa	Stuart, C. 1981. Notes on the mammalian carnivores of the Cape Province, South Africa. Bontebok 1: 1-58	-34.032	23.035
1636	Knysna, Western Cape	South Africa	Stuart, C., Heinecken, T. 1978. The attitude of the local community	-34.032	23.035
1637	Langeberg Mountains, Western Cape	South Africa	Guggisberg, C. 1975. Wild cats of the world. David and Charles, London	-33.956	20.376
1638	Meerlandsvlei, Western Cape	South Africa	Stuart, C. 1981. Notes on the mammalian carnivores of the Cape Province, South Africa. Bontebok 1: 1-58	-32.497	18.93
1639	Paardenkloof Farm, Babylonstoring Mountains, near Bot River, Western Cape	South Africa	Anonymous. 2004. Moosa red-faced over dead leopard. 29 Jan 2004. iafrica.com	-34.192	19.183
1640	Paardenkloof Farm, near Bot River, Western Cape	South Africa	Gosling, M. 2004. Leopard injured by trap put down on Valli Moosa's farm. The Star, South Africa, January 29, 2004	-34.192	19.183
1641	Piquetberg, Western Cape	South Africa	Norton, P. 1986. Historical changes in the distribution of leopards in the Cape Province, South Africa. Bontebok 5: 1-9 (1986)	-32.89	18.715
1642	Rietfontein, Ceres, Western Cape	South Africa	Stuart, C. 1981. Notes on the mammalian carnivores of the Cape Province, South Africa. Bontebok 1: 1-58	-32.905	19.253
1643	Sneeukop Range, Stellenbosch area, Western Cape	South Africa	Guggisberg, C. 1975. Wild cats of the world. David and Charles, London	-32.817	19.383
1644	Stony Point, Betty's Bay, Western Cape	South Africa	Stuart, C. 1987. Leopards – Will they still be in the Western Cape mountains in the year 2000? Public lecture, Western Cape Branch of the Wildlife Society, 29 April 1987	-34.362	18.848
1645	Stony Point, Betty's Bay, Western Cape	South Africa	Nunn, A. 2010. Betty's Bay Leopard / http://www.bettysbay.info / Accessed in December 2010	-34.362	18.848
1646	Swartberg Nature Reserve, Western Cape	South Africa	Anonymous. 2010. Leopards to be monitored very closely. The Cape Times, 9 July 2010 / www.capeargus.co.za/?fSectionId=3571&fArticleId=vn20100709094217687C565753 / Accessed in July 2010	-33.336	22.095
1647	Swartberg Nature Reserve, Western Cape	South Africa	Alfreds, D. 2010. Leopards get high-tech tags. www.news24.com, 1 July 2010	-33.336	22.095
1648	Uitenhage, Eastern Cape	South Africa	Stuart, C. 1981. Notes on the mammalian carnivores of the Cape Province, South Africa. Bontebok 1: 1-58	-33.758	25.363
1649	Wemmershoek, near Paarl, Western Cape	South Africa	Norton, P. et al. 1986. Prey of leopards in four mountainous areas of the south-western Cape Province. South African Journal Of Wildlife Research, 1986, 16(2)	-33.886	19.133
1650	Wemmershoek, Western Cape	South Africa	Anonymous. 1987. Leopard Conservation in the Cape Province. Chief Directorate Nature and Environmental Conservation C.P.A.	-33.886	19.133
1651	Wiesenhof Private Game Park, near Paarl, Western Cape	South Africa	Stuart, C. 1981. Notes on the mammalian carnivores of the Cape Province, South Africa. Bontebok 1: 1-58	-33.872	18.913
1652	Wuppertal area, Clanwilliam, Western Cape	South Africa	Stuart, C. 1981. Notes on the mammalian carnivores of the Cape Province, South Africa. Bontebok 1: 1-58	-32.238	19.193
1653	Kruger National Park, northern part, Limpopo	South Africa	Stuart, C., Wilson, V. 1988. The cats of Southern Africa. Chipangali Wildlife Trust, Bulawayo, Zimbabwe	-22.474	31.233
1654	Kruger National Park, northern part, Limpopo (Friedmann, Y., Daly, B. 2004. Red Data Book of the Mammals of South Africa)	South Africa	Daly, B., Power, J., Carmanch, G., Tayler-Holzer, K., Barber, S., Catterall, S., Fletcher, P., Martins, Q., Martins, N., Owen, C., Thal, T., and Friedmann, Y. 2005. Leopard (Panthera pardus) population and habitat viability assessment. Report. Conservati	-22.474	31.233
1655	Mapungubwe National Park, Limpopo	South Africa	Stuart, C., Wilson, V. 1988. The cats of Southern Africa. Chipangali Wildlife Trust, Bulawayo, Zimbabwe	-22.224	29.319
1656	Mapungubwe National Park, Limpopo (Friedmann, Y., Daly, B. 2004. Red Data Book of the Mammals of South Africa)	South Africa	Daly, B., Power, J., Carmanch, G., Tayler-Holzer, K., Barber, S., Catterall, S., Fletcher, P., Martins, Q., Martins, N., Owen, C., Thal, T., and Friedmann, Y. 2005. Leopard (Panthera pardus) population and habitat viability assessment. Report. Conservati	-22.224	29.319
1657	Slangkop, Limpopo river, Limpopo	South Africa	Stuart, C., Wilson, V. 1988. The cats of Southern Africa. Chipangali Wildlife Trust, Bulawayo, Zimbabwe	-22.655	28.371
1658	Slangkop, Limpopo river, Limpopo (Friedmann, Y., Daly, B. 2004. Red Data Book of the Mammals of South Africa)	South Africa	Daly, B., Power, J., Carmanch, G., Tayler-Holzer, K., Barber, S., Catterall, S., Fletcher, P., Martins, Q., Martins, N., Owen, C., Thal, T., and Friedmann, Y. 2005. Leopard (Panthera pardus) population and habitat viability assessment. Report. Conservati	-22.655	28.371
1659	Loskop area (Loskop Dam Game Reserve), Mpumalanga	South Africa	Stuart, C., Wilson, V. 1988. The cats of Southern Africa. Chipangali Wildlife Trust, Bulawayo, Zimbabwe	-25.454	29.259
1660	Loskop area (Loskop Dam Game Reserve), Mpumalanga (Friedmann, Y., Daly, B. 2004. Red Data Book of the Mammals of South Africa)	South Africa	Daly, B., Power, J., Carmanch, G., Tayler-Holzer, K., Barber, S., Catterall, S., Fletcher, P., Martins, Q., Martins, N., Owen, C., Thal, T., and Friedmann, Y. 2005. Leopard (Panthera pardus) population and habitat viability assessment. Report. Conservati	-25.454	29.259
1661	Pienaar Nature Reserve, North West	South Africa	Stuart, C., Wilson, V. 1988. The cats of Southern Africa. Chipangali Wildlife Trust, Bulawayo, Zimbabwe	-25.382	26.044
1662	Pienaar Nature Reserve, North West (Friedmann, Y., Daly, B. 2004. Red Data Book of the Mammals of South Africa)	South Africa	Daly, B., Power, J., Carmanch, G., Tayler-Holzer, K., Barber, S., Catterall, S., Fletcher, P., Martins, Q., Martins, N., Owen, C., Thal, T., and Friedmann, Y. 2005. Leopard (Panthera pardus) population and habitat viability assessment. Report. Conservati	-25.382	26.044
1663	Natal Drakensberg National Park, KwaZulu-Natal (Friedmann, Y., Daly, B. 2004. Red Data Book of the Mammals of South Africa)	South Africa	Daly, B., Power, J., Carmanch, G., Tayler-Holzer, K., Barber, S., Catterall, S., Fletcher, P., Martins, Q., Martins, N., Owen, C., Thal, T., and Friedmann, Y. 2005. Leopard (Panthera pardus) population and habitat viability assessment. Report. Conservati	-28.703	28.963
1664	Royal Natal National Park, KwaZulu-Natal	South Africa	Cillié, B. 1997. Die Soogdier-Gids van Suider-Afrika. Briza Publikasies, Pretoria, South Africa	-25.807	22.886
1665	Molopo Nature Reserve, North West	South Africa	Stuart, C., Wilson, V. 1988. The cats of Southern Africa. Chipangali Wildlife Trust, Bulawayo, Zimbabwe	-25.807	22.886
1666	Molopo Nature Reserve, North West (Friedmann, Y., Daly, B. 2004. Red Data Book of the Mammals of South Africa)	South Africa	Daly, B., Power, J., Carmanch, G., Tayler-Holzer, K., Barber, S., Catterall, S., Fletcher, P., Martins, Q., Martins, N., Owen, C., Thal, T., and Friedmann, Y. 2005. Leopard (Panthera pardus) population and habitat viability assessment. Report. Conservati	-25.807	22.886
1667	Molopo Nature Reserve, North West (Stuart, 1981; Stuart, MacDonald & Mills, 1985)	South Africa	Norton, P. 1986. Historical changes in the distribution of leopards in the Cape Province, South Africa. Bontebok 5: 1-9 (1986)	-25.807	22.886
1668	Khuis, Northern Cape	South Africa	Stuart, C., Wilson, V. 1988. The cats of Southern Africa. Chipangali Wildlife Trust, Bulawayo, Zimbabwe	-26.728	21.866
1669	Khuis, Northern Cape (Friedmann, Y., Daly, B. 2004. Red Data Book of the Mammals of South Africa)	South Africa	Daly, B., Power, J., Carmanch, G., Tayler-Holzer, K., Barber, S., Catterall, S., Fletcher, P., Martins, Q., Martins, N., Owen, C., Thal, T., and Friedmann, Y. 2005. Leopard (Panthera pardus) population and habitat viability assessment. Report. Conservati	-26.728	21.866
1670	Khuis, Northern Cape (Stuart, 1981; Stuart, MacDonald & Mills, 1985)	South Africa	Norton, P. 1986. Historical changes in the distribution of leopards in the Cape Province, South Africa. Bontebok 5: 1-9 (1986)	-26.728	21.866
1671	Upington, 90 km NNW of Upington, Northern Cape	South Africa	Stuart, C., Wilson, V. 1988. The cats of Southern Africa. Chipangali Wildlife Trust, Bulawayo, Zimbabwe	-27.757	21.665
1672	Upington, 90 km NNW of Upington, Northern Cape (Friedmann, Y., Daly, B. 2004. Red Data Book of the Mammals of South Africa)	South Africa	Daly, B., Power, J., Carmanch, G., Tayler-Holzer, K., Barber, S., Catterall, S., Fletcher, P., Martins, Q., Martins, N., Owen, C., Thal, T., and Friedmann, Y. 2005. Leopard (Panthera pardus) population and habitat viability assessment. Report. Conservati	-27.757	21.665
1673	Upington, 90 km NNW of Upington, Northern Cape (Stuart, 1981; Stuart, MacDonald & Mills, 1985)	South Africa	Norton, P. 1986. Historical changes in the distribution of leopards in the Cape Province, South Africa. Bontebok 5: 1-9 (1986)	-27.757	21.665
1674	Onseepkans, Oranjedal, Northern Cape	South Africa	Stuart, C., Wilson, V. 1988. The cats of Southern Africa. Chipangali Wildlife Trust, Bulawayo, Zimbabwe	-28.857	19.368
1675	Onseepkans, Oranjedal, Northern Cape (Friedmann, Y., Daly, B. 2004. Red Data Book of the Mammals of South Africa)	South Africa	Daly, B., Power, J., Carmanch, G., Tayler-Holzer, K., Barber, S., Catterall, S., Fletcher, P., Martins, Q., Martins, N., Owen, C., Thal, T., and Friedmann, Y. 2005. Leopard (Panthera pardus) population and habitat viability assessment. Report. Conservati	-28.857	19.368
1676	Onseepkans, Oranjedal, Northern Cape (Stuart, 1981; Stuart, MacDonald & Mills, 1985)	South Africa	Norton, P. 1986. Historical changes in the distribution of leopards in the Cape Province, South Africa. Bontebok 5: 1-9 (1986)	-28.857	19.368
1677	Swartberg area, Orange (Oranje) river valley, Northern Cape	South Africa	Stuart, C., Wilson, V. 1988. The cats of Southern Africa. Chipangali Wildlife Trust, Bulawayo, Zimbabwe	-28.928	18.145
1678	Swartberg area, Orange (Oranje) river valley, Northern Cape (Friedmann, Y., Daly, B. 2004. Red Data Book of the Mammals of South Africa)	South Africa	Daly, B., Power, J., Carmanch, G., Tayler-Holzer, K., Barber, S., Catterall, S., Fletcher, P., Martins, Q., Martins, N., Owen, C., Thal, T., and Friedmann, Y. 2005. Leopard (Panthera pardus) population and habitat viability assessment. Report. Conservati	-28.928	18.145
1679	Swartberg area, Orange (Oranje) river valley, Northern Cape (Stuart, 1981; Stuart, MacDonald & Mills, 1985)	South Africa	Norton, P. 1986. Historical changes in the distribution of leopards in the Cape Province, South Africa. Bontebok 5: 1-9 (1986)	-28.928	18.145
1680	Rooikop area, Western Cape	South Africa	Stuart, C., Wilson, V. 1988. The cats of Southern Africa. Chipangali Wildlife Trust, Bulawayo, Zimbabwe	-30.5	18.563
1681	Rooikop area, Western Cape (Friedmann, Y., Daly, B. 2004. Red Data Book of the Mammals of South Africa)	South Africa	Daly, B., Power, J., Carmanch, G., Tayler-Holzer, K., Barber, S., Catterall, S., Fletcher, P., Martins, Q., Martins, N., Owen, C., Thal, T., and Friedmann, Y. 2005. Leopard (Panthera pardus) population and habitat viability assessment. Report. Conservati	-30.5	18.563
1682	Rooikop area, Western Cape (Stuart, 1981; Stuart, MacDonald & Mills, 1985)	South Africa	Norton, P. 1986. Historical changes in the distribution of leopards in the Cape Province, South Africa. Bontebok 5: 1-9 (1986)	-30.5	18.563
1683	Napier, mountains south of Napier / west of Bredasdorp, Western Cape	South Africa	Stuart, C., Wilson, V. 1988. The cats of Southern Africa. Chipangali Wildlife Trust, Bulawayo, Zimbabwe	-34.521	19.884
1684	Napier, mountains south of Napier / west of Bredasdorp, Western Cape (Friedmann, Y., Daly, B. 2004. Red Data Book of the Mammals of South Africa)	South Africa	Daly, B., Power, J., Carmanch, G., Tayler-Holzer, K., Barber, S., Catterall, S., Fletcher, P., Martins, Q., Martins, N., Owen, C., Thal, T., and Friedmann, Y. 2005. Leopard (Panthera pardus) population and habitat viability assessment. Report. Conservati	-34.521	19.884
1685	Napier, mountains south of Napier / west of Bredasdorp, Western Cape (Stuart, 1981; Stuart, MacDonald & Mills, 1985)	South Africa	Norton, P. 1986. Historical changes in the distribution of leopards in the Cape Province, South Africa. Bontebok 5: 1-9 (1986)	-34.521	19.884
1686	Bankberg area, Eastern Cape	South Africa	Stuart, C., Wilson, V. 1988. The cats of Southern Africa. Chipangali Wildlife Trust, Bulawayo, Zimbabwe	-32.335	25.128
1687	Bankberg area, Eastern Cape (Friedmann, Y., Daly, B. 2004. Red Data Book of the Mammals of South Africa)	South Africa	Daly, B., Power, J., Carmanch, G., Tayler-Holzer, K., Barber, S., Catterall, S., Fletcher, P., Martins, Q., Martins, N., Owen, C., Thal, T., and Friedmann, Y. 2005. Leopard (Panthera pardus) population and habitat viability assessment. Report. Conservati	-32.335	25.128
1688	Bankberg area, Eastern Cape (Stuart, 1981; Stuart, MacDonald & Mills, 1985)	South Africa	Norton, P. 1986. Historical changes in the distribution of leopards in the Cape Province, South Africa. Bontebok 5: 1-9 (1986)	-32.335	25.128
1689	Winterberge, Eastern Cape	South Africa	Stuart, C., Wilson, V. 1988. The cats of Southern Africa. Chipangali Wildlife Trust, Bulawayo, Zimbabwe	-32.584	26.15
1690	Winterberge, Eastern Cape (Friedmann, Y., Daly, B. 2004. Red Data Book of the Mammals of South Africa)	South Africa	Daly, B., Power, J., Carmanch, G., Tayler-Holzer, K., Barber, S., Catterall, S., Fletcher, P., Martins, Q., Martins, N., Owen, C., Thal, T., and Friedmann, Y. 2005. Leopard (Panthera pardus) population and habitat viability assessment. Report. Conservati	-32.584	26.15
1691	Winterberge, Eastern Cape (Stuart, 1981; Stuart, MacDonald & Mills, 1985)	South Africa	Norton, P. 1986. Historical changes in the distribution of leopards in the Cape Province, South Africa. Bontebok 5: 1-9 (1986)	-32.584	26.15
1692	Mkambati area, Wild Coast, Eastern Cape (Skead, 1980)	South Africa	Norton, P. 1986. Historical changes in the distribution of leopards in the Cape Province, South Africa. Bontebok 5: 1-9 (1986)	-31.34	29.792
1693	Rame Head, Wild Coast, Eastern Cape (Skead, 1980)	South Africa	Norton, P. 1986. Historical changes in the distribution of leopards in the Cape Province, South Africa. Bontebok 5: 1-9 (1986)	-31.842	29.245
1694	Mount Ross area, Eastern Cape (Skead, 1980)	South Africa	Norton, P. 1986. Historical changes in the distribution of leopards in the Cape Province, South Africa. Bontebok 5: 1-9 (1986)	-31.51	28.635
1695	Orange river area, east of Alexander Bay, Northern Cape (Skead, 1980)	South Africa	Norton, P. 1986. Historical changes in the distribution of leopards in the Cape Province, South Africa. Bontebok 5: 1-9 (1986)	-28.65	16.6
1696	Leliefontein, near Leliefontein, Northern Cape (Skead, 1980)	South Africa	Norton, P. 1986. Historical changes in the distribution of leopards in the Cape Province, South Africa. Bontebok 5: 1-9 (1986)	-30.32	18.18
1697	Rooikop area, Western Cape (Skead, 1980)	South Africa	Norton, P. 1986. Historical changes in the distribution of leopards in the Cape Province, South Africa. Bontebok 5: 1-9 (1986)	-30.77	18.51
1698	Calvinia area, Northern Cape (Skead, 1980)	South Africa	Norton, P. 1986. Historical changes in the distribution of leopards in the Cape Province, South Africa. Bontebok 5: 1-9 (1986)	-31.371	19.746
1699	Tierberg area, Northern Cape / Western Cape (Skead, 1980)	South Africa	Norton, P. 1986. Historical changes in the distribution of leopards in the Cape Province, South Africa. Bontebok 5: 1-9 (1986)	-31.662	19.106
1700	Prieska (Lemnertsville), southwest of Prieska, Northern Cape (Skead, 1980)	South Africa	Norton, P. 1986. Historical changes in the distribution of leopards in the Cape Province, South Africa. Bontebok 5: 1-9 (1986)	-29.722	22.694
1701	Postmasburg, southwest of Postmasburg, Northern Cape (Skead, 1980)	South Africa	Norton, P. 1986. Historical changes in the distribution of leopards in the Cape Province, South Africa. Bontebok 5: 1-9 (1986)	-28.629	22.74
1702	Hopefield, south of Hopefield, Western Cape (Skead, 1980)	South Africa	Norton, P. 1986. Historical changes in the distribution of leopards in the Cape Province, South Africa. Bontebok 5: 1-9 (1986)	-33.19	18.328
1703	Malmesbury, west of Melmesbury, Western Cape (Skead, 1980)	South Africa	Norton, P. 1986. Historical changes in the distribution of leopards in the Cape Province, South Africa. Bontebok 5: 1-9 (1986)	-33.432	18.546
1704	Constantiaberg area, Western Cape (Skead, 1980)	South Africa	Norton, P. 1986. Historical changes in the distribution of leopards in the Cape Province, South Africa. Bontebok 5: 1-9 (1986)	-34.051	18.383
1705	Theewaterskloof (Swartberg area), Western Cape (Skead, 1980)	South Africa	Norton, P. 1986. Historical changes in the distribution of leopards in the Cape Province, South Africa. Bontebok 5: 1-9 (1986)	-34.184	19.513
1706	Riviersonderend Nature Reserve, Western Cape (Skead, 1980)	South Africa	Norton, P. 1986. Historical changes in the distribution of leopards in the Cape Province, South Africa. Bontebok 5: 1-9 (1986)	-34.055	19.771
1707	Boosmansbos Wilderness Area, Western Cape (Skead, 1980)	South Africa	Norton, P. 1986. Historical changes in the distribution of leopards in the Cape Province, South Africa. Bontebok 5: 1-9 (1986)	-33.948	20.835
1708	Warmwaterberg Nature Reserve, Western Cape (Skead, 1980)	South Africa	Norton, P. 1986. Historical changes in the distribution of leopards in the Cape Province, South Africa. Bontebok 5: 1-9 (1986)	-33.787	20.729
1709	Mossel Bay area, Western Cape (Skead, 1980)	South Africa	Norton, P. 1986. Historical changes in the distribution of leopards in the Cape Province, South Africa. Bontebok 5: 1-9 (1986)	-34.138	22.036
1710	George, east of George, Western Cape (Skead, 1980)	South Africa	Norton, P. 1986. Historical changes in the distribution of leopards in the Cape Province, South Africa. Bontebok 5: 1-9 (1986)	-33.981	22.725
1711	Goldfield Forest, Western Cape (Skead, 1980)	South Africa	Norton, P. 1986. Historical changes in the distribution of leopards in the Cape Province, South Africa. Bontebok 5: 1-9 (1986)	-33.876	22.932
1712	Kammanassie Nature Reserve, Western Cape (Skead, 1980)	South Africa	Norton, P. 1986. Historical changes in the distribution of leopards in the Cape Province, South Africa. Bontebok 5: 1-9 (1986)	-33.647	22.67
1713	Bitterwater, south of Bitterwater, Central Karoo, Western Cape (Skead, 1980)	South Africa	Norton, P. 1986. Historical changes in the distribution of leopards in the Cape Province, South Africa. Bontebok 5: 1-9 (1986)	-32.969	22.092
1714	Longmore State Forest area, Eastern Cape (Skead, 1980)	South Africa	Norton, P. 1986. Historical changes in the distribution of leopards in the Cape Province, South Africa. Bontebok 5: 1-9 (1986)	-33.788	25.093
1715	Formosa Provincial Nature Reserve, Eastern Cape (Skead, 1980)	South Africa	Norton, P. 1986. Historical changes in the distribution of leopards in the Cape Province, South Africa. Bontebok 5: 1-9 (1986)	-33.913	23.862
1716	Suurberg, Eastern Cape (Skead, 1980)	South Africa	Norton, P. 1986. Historical changes in the distribution of leopards in the Cape Province, South Africa. Bontebok 5: 1-9 (1986)	-33.469	23.795
1717	Beaufort West, east of Beaufort West, Western Cape (Skead, 1980)	South Africa	Norton, P. 1986. Historical changes in the distribution of leopards in the Cape Province, South Africa. Bontebok 5: 1-9 (1986)	-32.382	23.11
1718	Merriman, nort of Merriman, Northern Cape (Skead, 1980)	South Africa	Norton, P. 1986. Historical changes in the distribution of leopards in the Cape Province, South Africa. Bontebok 5: 1-9 (1986)	-31.09	23.6
1719	Richmond, south of Richmond, Northern Cape (Skead, 1980)	South Africa	Norton, P. 1986. Historical changes in the distribution of leopards in the Cape Province, South Africa. Bontebok 5: 1-9 (1986)	-31.7	24
1720	Aberdeen, east of Aberdeen, Eastern Cape (Skead, 1980)	South Africa	Norton, P. 1986. Historical changes in the distribution of leopards in the Cape Province, South Africa. Bontebok 5: 1-9 (1986)	-32.429	24.387
1721	Middelburg, south of Middelburg, Eastern Cape (Skead, 1980)	South Africa	Norton, P. 1986. Historical changes in the distribution of leopards in the Cape Province, South Africa. Bontebok 5: 1-9 (1986)	-31.755	25.038
1722	Gariep Dam, west of Gariep Dam, Free State / Northern Cape (Skead, 1980)	South Africa	Norton, P. 1986. Historical changes in the distribution of leopards in the Cape Province, South Africa. Bontebok 5: 1-9 (1986)	-30.584	25.429
1723	Stormberge /Toorberg) area, Eastern Cape (Skead, 1980)	South Africa	Norton, P. 1986. Historical changes in the distribution of leopards in the Cape Province, South Africa. Bontebok 5: 1-9 (1986)	-31.81	26.31
1724	Mount Arthur area, Eastern Cape (Skead, 1980)	South Africa	Norton, P. 1986. Historical changes in the distribution of leopards in the Cape Province, South Africa. Bontebok 5: 1-9 (1986)	-31.49	27.034
1725	Addo Elephant National Park, Eastern Cape (Skead, 1980)	South Africa	Norton, P. 1986. Historical changes in the distribution of leopards in the Cape Province, South Africa. Bontebok 5: 1-9 (1986)	-33.5	25.75
1726	Klein-Vis river bank, eastern Suurberge, Eastern Cape (Skead, 1980)	South Africa	Norton, P. 1986. Historical changes in the distribution of leopards in the Cape Province, South Africa. Bontebok 5: 1-9 (1986)	-33.107	25.845
1727	Winterberge, Eastern Cape (Skead, 1980)	South Africa	Norton, P. 1986. Historical changes in the distribution of leopards in the Cape Province, South Africa. Bontebok 5: 1-9 (1986)	-32.474	25.93
1728	Winterberge, Eastern Cape (Skead, 1980)	South Africa	Norton, P. 1986. Historical changes in the distribution of leopards in the Cape Province, South Africa. Bontebok 5: 1-9 (1986)	-32.294	26.005
1729	Mountain Zebra National Park, Eastern Cape (Skead, 1980)	South Africa	Cillié, B. 1997. Die Soogdier-Gids van Suider-Afrika. Briza Publikasies, Pretoria, South Africa	-32.31	25.434
1730	Mountain Zebra National Park, Eastern Cape (Skead, 1980)	South Africa	Norton, P. 1986. Historical changes in the distribution of leopards in the Cape Province, South Africa. Bontebok 5: 1-9 (1986)	-32.31	25.434
1731	Groot-Vis river, near Ndlambe, Eastern Cape (Skead, 1980)	South Africa	Norton, P. 1986. Historical changes in the distribution of leopards in the Cape Province, South Africa. Bontebok 5: 1-9 (1986)	-33.456	27.06
1732	Hamburg, west of Hamburg, Eastern Cape (Skead, 1980)	South Africa	Norton, P. 1986. Historical changes in the distribution of leopards in the Cape Province, South Africa. Bontebok 5: 1-9 (1986)	-33.344	27.242
1733	East London Coast Nature Reserve, Eastern Cape (Skead, 1980)	South Africa	Norton, P. 1986. Historical changes in the distribution of leopards in the Cape Province, South Africa. Bontebok 5: 1-9 (1986)	-33.039	27.749
1734	Makana, east of Makana, Eastern Cape (Skead, 1980)	South Africa	Norton, P. 1986. Historical changes in the distribution of leopards in the Cape Province, South Africa. Bontebok 5: 1-9 (1986)	-33.275	26.658
1735	Pluto's Vale, half way between King William's Town and Grahamstown, Eastern Cape	South Africa	Shortridge, G. 1934. The mammals of South-West Africa, Vol. 1. William Heinemann, London	-33.2	26.72
1736	Fort Beaufort, Eastern Cape (Skead, 1980)	South Africa	Norton, P. 1986. Historical changes in the distribution of leopards in the Cape Province, South Africa. Bontebok 5: 1-9 (1986)	-32.8	26.64
1737	Stutterheim, southeast of Stutterheim, Eastern Cape (Skead, 1980)	South Africa	Norton, P. 1986. Historical changes in the distribution of leopards in the Cape Province, South Africa. Bontebok 5: 1-9 (1986)	-32.662	27.514
1738	Kei Mouth area, Eastern Cape (Skead, 1980)	South Africa	Norton, P. 1986. Historical changes in the distribution of leopards in the Cape Province, South Africa. Bontebok 5: 1-9 (1986)	-32.617	28.371
1739	Great Kei, north of Great Kei, Eastern Cape (Skead, 1980)	South Africa	Norton, P. 1986. Historical changes in the distribution of leopards in the Cape Province, South Africa. Bontebok 5: 1-9 (1986)	-32.458	27.86
1740	Stutterheim, northwest of Stutterheim, Eastern Cape (Skead, 1980)	South Africa	Norton, P. 1986. Historical changes in the distribution of leopards in the Cape Province, South Africa. Bontebok 5: 1-9 (1986)	-32.4	27.305
1741	Mbhashe, east of Mbhashe, Eastern Cape (Skead, 1980)	South Africa	Norton, P. 1986. Historical changes in the distribution of leopards in the Cape Province, South Africa. Bontebok 5: 1-9 (1986)	-32.145	28.444
1742	Intsika Yethu, Eastern Cape (Skead, 1980)	South Africa	Norton, P. 1986. Historical changes in the distribution of leopards in the Cape Province, South Africa. Bontebok 5: 1-9 (1986)	-32.023	27.695
1743	Queenstown, southeast of Queenstown, Eastern Cape (Skead, 1980)	South Africa	Norton, P. 1986. Historical changes in the distribution of leopards in the Cape Province, South Africa. Bontebok 5: 1-9 (1986)	-31.98	26.962
1744	Dwesa-Cwebe Nature Reserve, Eastern Cape	South Africa	Hayward, M., White, R., Mabandla, K., Bukeye, P. 2005. Mammalian fauna of indigenous forest in the Transkei region of South Africa: an overdue survey. South African Journal of Wildlife Research 35(2): 117-124	-32.265	28.858
1745	Kwandwe Private Game Resort, Eastern Cape	South Africa	Hayward, M., Adendorff, J., O'Brien, J., Sholto-Douglas, A., Bissett, C., Moolman, L., Bean, P., Fogarty, A., Howarth, D., Slater, R., Kerley, G. 2007. The reintroduction of large carnivores to the Eastern Cape, South Africa: an assessment. Oryx 41(2): 2	-33.13	26.55
1746	Tswalu Game Reserve, Northern Cape	South Africa	Cillié, B. 1997. Die Soogdier-Gids van Suider-Afrika. Briza Publikasies, Pretoria, South Africa	-27.223	22.479
1747	Oribi Gorge Nature Reserve, KwaZulu-Natal	South Africa	Cillié, B. 1997. Die Soogdier-Gids van Suider-Afrika. Briza Publikasies, Pretoria, South Africa	-30.69	30.291
1748	Greater St. Lucia Wetlands Park, KwaZulu-Natal	South Africa	Cillié, B. 1997. Die Soogdier-Gids van Suider-Afrika. Briza Publikasies, Pretoria, South Africa	-28.162	32.517
1749	Ndumo Game Reserve, KwaZulu-Natal	South Africa	Cillié, B. 1997. Die Soogdier-Gids van Suider-Afrika. Briza Publikasies, Pretoria, South Africa	-26.888	32.251
1750	Hans Merensky Nature Reserve, Limpopo	South Africa	Cillié, B. 1997. Die Soogdier-Gids van Suider-Afrika. Briza Publikasies, Pretoria, South Africa	-23.684	30.674
1751	Langjan Nature Reserve, Limpopo	South Africa	Cillié, B. 1997. Die Soogdier-Gids van Suider-Afrika. Briza Publikasies, Pretoria, South Africa	-22.842	29.245
1752	Percy Fyfe Nature Reserve, Limpopo	South Africa	Cillié, B. 1997. Die Soogdier-Gids van Suider-Afrika. Briza Publikasies, Pretoria, South Africa	-24.034	29.148
1753	Doorndraaidam Nature Reserve, Limpopo	South Africa	Cillié, B. 1997. Die Soogdier-Gids van Suider-Afrika. Briza Publikasies, Pretoria, South Africa	-24.289	28.787
1754	Hans Strijdomdam Nature Reserve, Limpopo	South Africa	Cillié, B. 1997. Die Soogdier-Gids van Suider-Afrika. Briza Publikasies, Pretoria, South Africa	-24	27.767
1755	Marakele National Park, Limpopo	South Africa	Cillié, B. 1997. Die Soogdier-Gids van Suider-Afrika. Briza Publikasies, Pretoria, South Africa	-24.426	27.6
1756	Ben Alberts Nature Reserve, Thabazimbi, Limpopo	South Africa	Cillié, B. 1997. Die Soogdier-Gids van Suider-Afrika. Briza Publikasies, Pretoria, South Africa	-22.917	30.167
1757	Borakalalo National Park, North West	South Africa	Cillié, B. 1997. Die Soogdier-Gids van Suider-Afrika. Briza Publikasies, Pretoria, South Africa	-25.141	27.808
1758	Blaauwberg, Limpopo (Roberts, 1951)	South Africa	Dobroruka, L. 1966. Ein Beitrag zur Kenntnis des südafrikanischen Leoparden, Panthera pardus (Linnaeus, 1758), Säugetierkundliche Mitteilungen 14: 317-324	-27.78	30.1
1759	Kgaswane (Rustenburg) Nature Reserve, North West	South Africa	Cillié, B. 1997. Die Soogdier-Gids van Suider-Afrika. Briza Publikasies, Pretoria, South Africa	-25.714	27.186
1760	Karkloof (Roberts, 1951), KwaZulu-Natal	South Africa	Dobroruka, L. 1966. Ein Beitrag zur Kenntnis des südafrikanischen Leoparden, Panthera pardus (Linnaeus, 1758), Säugetierkundliche Mitteilungen 14: 317-324	-29.41	30.28
1761	Karkloof, KwaZulu-Natal (Shaw)	South Africa	Rowland Ward's. 1969. Records of big game, Thirteenth Edition (Africa): 271-274	-29.41	30.28
1762	Suikerbosrand Nature Reserve, Gauteng	South Africa	Cillié, B. 1997. Die Soogdier-Gids van Suider-Afrika. Briza Publikasies, Pretoria, South Africa	-26.517	28.217
1763	Kloof-Gillitts area, near Durban, KwaZulu-Natal	South Africa	Smithers, R. 1983. The mammals of the southern African subregion. University of Pretoria, South Africa	-29.79	30.83
1764	Kowie (Roberts, 1951), Eastern Cape	South Africa	Dobroruka, L. 1966. Ein Beitrag zur Kenntnis des südafrikanischen Leoparden, Panthera pardus (Linnaeus, 1758), Säugetierkundliche Mitteilungen 14: 317-324	-33.57	26.87
1765	Kowie, Bathurst District (Barry, in litt.), Eastern Cape	South Africa	Ansell, W. 1967. An aberrant leopard from Rhodesia. Arnoldia (Rhodesia) 3 (3): 1-3	-33.57	26.87
1766	Leydsdorp, Transvaal (Roberts, 1951)	South Africa	Dobroruka, L. 1966. Ein Beitrag zur Kenntnis des südafrikanischen Leoparden, Panthera pardus (Linnaeus, 1758), Säugetierkundliche Mitteilungen 14: 317-324	-23.99	30.52
1767	Nyalazi conservation district, KwaZulu-Natal	South Africa	Balme, G., Hunter, L., Goodman, P., Ferguson, H., Craigie, J., Slotow, R. 2010. An adaptive management approach to trophy hunting of leopards (Panthera pardus): a case study from KwaZulu-Natal, South Africa. In: Macdonald, D., Loveridge, A. (Editors). 20	-28.28	32.24
1768	Pietersburg (Polokwane), Limpopo	South Africa	Dobroruka, L. 1966. Ein Beitrag zur Kenntnis des südafrikanischen Leoparden, Panthera pardus (Linnaeus, 1758), Säugetierkundliche Mitteilungen 14: 317-324	-23.89	29.45
1769	Rustenburg, North West (Roberts, 1951)	South Africa	Dobroruka, L. 1966. Ein Beitrag zur Kenntnis des südafrikanischen Leoparden, Panthera pardus (Linnaeus, 1758), Säugetierkundliche Mitteilungen 14: 317-324	-25.66	27.24
1770	Krueger National Park, Shingwedsi, Limpopo (Roberts, 1951)	South Africa	Dobroruka, L. 1966. Ein Beitrag zur Kenntnis des südafrikanischen Leoparden, Panthera pardus (Linnaeus, 1758), Säugetierkundliche Mitteilungen 14: 317-324	-23.117	31.433
1771	Brits, North West	South Africa	Anonymous. 2011. Farm worker left with deep cuts to his head after hungry leopard attacks him as he cycles to work. Daily Mail online, 10 February 2011 / http://www.dailymail.co.uk/news/article-1355524/Farmer-left-deep-cuts-head-leopard-attack-cycle-work	-25.633	27.782
1772	Zaag Kuil Farm, 9 miles from Bellevue Station, between Port Elizabeth and Cradock, Eastern Cape	South Africa	Dobroruka, L. 1966. Ein Beitrag zur Kenntnis des südafrikanischen Leoparden, Panthera pardus (Linnaeus, 1758), Säugetierkundliche Mitteilungen 14: 317-324	-33.37	25.95
1773	Sabi Sand Game Reserve, Mpumalanga Province	South Africa	Balme, G., Hunter, L. 2013. Why leopards commit infanticide. Animal Behaviour 86: 791-799	-24.82	31.5
1774	Sabi Sand Game Reserve, Mpumalanga Province	South Africa	Balme, G., Hunter, L., de Woronin Britz, N. 2012. A case of offspring adoption in leopards, Panthera pardus. South African Journal of Wildlife Research 42(1): 63-66	-24.82	31.5
1775	Sabi Sand Game Reserve, Mpumalanga Province	South Africa	Balme, G., Hunter, L., Braczkowski, A. 2012. Applicability of Age-Based Hunting Regulations for African Leopards. PLos ONE 7(4): 1-9.	-24.82	31.5
1776	Sabi Sand Game Reserve, Mpumalanga Province	South Africa	Balme, G., Batchelor, A., de Woronin Britz, N., Seymour, G., Grover, M., MacDonald, D., Hunter, L. 2012. Reproductive success of female leopards Panthera pardus: the importance of top-down processes. Mammal Review 43(1).	-24.82	31.5
1777	between George and Karatara, Western Cape Province	South Africa	Braczkowski, A., Watson, L. 2013. Observations of leopard and caracal responses to novel scents in South Africa. In: IUCN Cat Specialist Group newsletter Cat News, No. 58, Spring 2013.	-33.9	22.7
1778	Phinda Private Game Reserve, KwaZulu-Natal	South Africa	Braczkowski, A., Balme, G., Dickman, A., MacDonald, D., Fattebert, J., Dickerson, T., Johnson, P., Hunter, L. 2015. Who bites the bullet first? The susceptibility of leopards Panthera pardus to trophy hunting. PLoS ONE : 1-12.	-27.85	32.35
1779	Soutpansberg Mountains (western), Limpopo Province	South Africa	Chase Grey, J., Kent, V., Hill, R. 2013. Evidence of a high density population of harvested leopards in a montane environment. PLoS ONE 8(12): 1-11.	-22.917	30.167
1780	N'wanetsi concession, Kruger National Park, Mpumalanga Province	South Africa	Maputla, N., Chimimba, C., Ferreira, S. 2013. Calibrating a camera trap-based biased mark-recapture sampling design to survey the leopard population in the N'wanetsi concession, Kruger National Park, South Africa. African Journal of Ecology.	-24.45	31.95
1781	Soutpansberg Mountains (western), Limpopo Province	South Africa	Chase-Grey, J. 2011. Leopard population dynamics, trophy hunting and conservation in the Soutpansberg Mountains, South Africa. Thesis: 1-265. Durham University.	-23	29.7
1782	Phinda Private Game Reserve, KwaZulu-Natal	South Africa	Fattebert, J., Dickerson, T., Balme, G., Slotow, R., Hunter, L. 2013. Long-distance natal dispersal in leopard reveals potential for a three-country metapopulation. South African Journal of Wildlife Research 43(1): 61-67.	-27.85	32.35
1783	Phinda Private Game Reserve, KwaZulu-Natal	South Africa	Fattebert, J., Balme, G., Dickerson, T., Slotow, R., Hunter, L. 2015. Density-dependent natal dispersal patterns in a leopard population recovering from over-harvest. PLoS ONE : 1-15.	-27.85	32.35
1784	Cederberg Mountains, Western Cape	South Africa	Fröhlich, M. 2011. Studying the foraging ecology of leopards (Panthera pardus) using activity and location data: an exploratory attempt (dissertation). Humboldt-Universität zu Berlin. 70 p.	-32.5	19.1
1785	Cederberg Mountains, Western Cape	South Africa	Froehlich, M., Berger, A., Kramer-Schadt, S., Heckmann, I., Martins, Q. 2012. Complementing GPS cluster analysis with activity data for studies of leopard (Panthera pardus) diet. South African Journal of Wildlife Research 42(2): 104-110.	-32.5	19.1
1786	Phinda Private Game Reserve, KwaZulu-Natal	South Africa	Hunter, L., Balme, G., Walker, C., Pretorius, K., Rosenberg, K. 2003. The landscape ecology of leopards (Panthera pardus) in northern KwaZulu-Natal, South Africa: A preliminary project report. Ecological Journal 5: 24-30.	-27.85	32.35
1787	Madikwe Game Reserve, Northwest Province	South Africa	Balme, G., Lindsey, P., Swanepoel, L., Hunter, L. 2013. Failure of research to address the rangewide conservation needs of large carnivores: leopards in South Africa as a case study. Conservation Letters : 1-9.	-24.75	26.3
1788	Kampersrus, south of Hoedspruit, Limpopo Province	South Africa	Balme, G., Lindsey, P., Swanepoel, L., Hunter, L. 2013. Failure of research to address the rangewide conservation needs of large carnivores: leopards in South Africa as a case study. Conservation Letters : 1-9.	-24.52	30.87
1789	Magudu (north of), KwaZulu-Natal	South Africa	Balme, G., Lindsey, P., Swanepoel, L., Hunter, L. 2013. Failure of research to address the rangewide conservation needs of large carnivores: leopards in South Africa as a case study. Conservation Letters : 1-9.	-27.52	31.66
1790	Hoedspruit, Limpopo Province	South Africa	Balme, G., Lindsey, P., Swanepoel, L., Hunter, L. 2013. Failure of research to address the rangewide conservation needs of large carnivores: leopards in South Africa as a case study. Conservation Letters : 1-9.	-24.35	31
1791	Soutpansberg, Limpopo Province	South Africa	Balme, G., Lindsey, P., Swanepoel, L., Hunter, L. 2013. Failure of research to address the rangewide conservation needs of large carnivores: leopards in South Africa as a case study. Conservation Letters : 1-9.	-23	30
1792	Marico-Bosveld Nature Reserve, Northwest Province	South Africa	Balme, G., Lindsey, P., Swanepoel, L., Hunter, L. 2013. Failure of research to address the rangewide conservation needs of large carnivores: leopards in South Africa as a case study. Conservation Letters : 1-9.	-25.5	26.4
1793	Loskopdam, Mpumalanga Province	South Africa	Balme, G., Lindsey, P., Swanepoel, L., Hunter, L. 2013. Failure of research to address the rangewide conservation needs of large carnivores: leopards in South Africa as a case study. Conservation Letters : 1-9.	-25.42	29.3
1794	Kwandwe Private Game Reserve, Eastern Cape Province	South Africa	Balme, G., Lindsey, P., Swanepoel, L., Hunter, L. 2013. Failure of research to address the rangewide conservation needs of large carnivores: leopards in South Africa as a case study. Conservation Letters : 1-9.	-33.13	26.55
1795	Pongolapoort Dam, KwaZulu-Natal	South Africa	Balme, G., Lindsey, P., Swanepoel, L., Hunter, L. 2013. Failure of research to address the rangewide conservation needs of large carnivores: leopards in South Africa as a case study. Conservation Letters : 1-9.	-27.4	32
1796	Kruger National Park, Mpumalanga Province	South Africa	Balme, G., Lindsey, P., Swanepoel, L., Hunter, L. 2013. Failure of research to address the rangewide conservation needs of large carnivores: leopards in South Africa as a case study. Conservation Letters : 1-9.	-23	31.25
1797	Baviaanskloof Nature Reserve, Eastern Cape Province	South Africa	Balme, G., Lindsey, P., Swanepoel, L., Hunter, L. 2013. Failure of research to address the rangewide conservation needs of large carnivores: leopards in South Africa as a case study. Conservation Letters : 1-9.	-33.65	24.35
1798	Emlanjeni Private Game Reserve, Eastern Cape Province	South Africa	Balme, G., Lindsey, P., Swanepoel, L., Hunter, L. 2013. Failure of research to address the rangewide conservation needs of large carnivores: leopards in South Africa as a case study. Conservation Letters : 1-9.	-33.6	26.6
1799	Addo Elephant National Park, Eastern Cape	South Africa	Balme, G., Lindsey, P., Swanepoel, L., Hunter, L. 2013. Failure of research to address the rangewide conservation needs of large carnivores: leopards in South Africa as a case study. Conservation Letters : 1-9.	-33.5	25.75
1800	Manyelethi Game Reserve, Mpumalanga Province	South Africa	Balme, G., Lindsey, P., Swanepoel, L., Hunter, L. 2013. Failure of research to address the rangewide conservation needs of large carnivores: leopards in South Africa as a case study. Conservation Letters : 1-9.	-24.65	31.5
1801	Millvale, Northwest Province	South Africa	Balme, G., Lindsey, P., Swanepoel, L., Hunter, L. 2013. Failure of research to address the rangewide conservation needs of large carnivores: leopards in South Africa as a case study. Conservation Letters : 1-9.	-25.63	26.9
1802	Mkuze, KwaZulu-Natal	South Africa	Balme, G., Lindsey, P., Swanepoel, L., Hunter, L. 2013. Failure of research to address the rangewide conservation needs of large carnivores: leopards in South Africa as a case study. Conservation Letters : 1-9.	-27.61	32.05
1803	Lydenberg (west of), Mpumalanga Province	South Africa	Balme, G., Lindsey, P., Swanepoel, L., Hunter, L. 2013. Failure of research to address the rangewide conservation needs of large carnivores: leopards in South Africa as a case study. Conservation Letters : 1-9.	-25.1	30.4
1804	Alldays, Limpopo Province	South Africa	Balme, G., Lindsey, P., Swanepoel, L., Hunter, L. 2013. Failure of research to address the rangewide conservation needs of large carnivores: leopards in South Africa as a case study. Conservation Letters : 1-9.	-22.7	29.1
1805	Shamwari Game Reserve, Eastern Cape Province	South Africa	Balme, G., Lindsey, P., Swanepoel, L., Hunter, L. 2013. Failure of research to address the rangewide conservation needs of large carnivores: leopards in South Africa as a case study. Conservation Letters : 1-9.	-33.48	26.05
1806	Thanda Private Game Reserve, KwaZulu-Natal	South Africa	Balme, G., Lindsey, P., Swanepoel, L., Hunter, L. 2013. Failure of research to address the rangewide conservation needs of large carnivores: leopards in South Africa as a case study. Conservation Letters : 1-9.	-27.9	32.1
1807	Maasstroom (south of), Limpopo Province	South Africa	Balme, G., Lindsey, P., Swanepoel, L., Hunter, L. 2013. Failure of research to address the rangewide conservation needs of large carnivores: leopards in South Africa as a case study. Conservation Letters : 1-9.	-22.8	28.45
1808	Soutpansberg (western part), Limpopo Province	South Africa	Balme, G., Lindsey, P., Swanepoel, L., Hunter, L. 2013. Failure of research to address the rangewide conservation needs of large carnivores: leopards in South Africa as a case study. Conservation Letters : 1-9.	-23	29.7
1809	Karongwe Private Game Reserve, Limpopo Province	South Africa	Balme, G., Lindsey, P., Swanepoel, L., Hunter, L. 2013. Failure of research to address the rangewide conservation needs of large carnivores: leopards in South Africa as a case study. Conservation Letters : 1-9.	-24.2	30.55
1810	Kruger National Park, Mpumalanga Province	South Africa	Balme, G., Lindsey, P., Swanepoel, L., Hunter, L. 2013. Failure of research to address the rangewide conservation needs of large carnivores: leopards in South Africa as a case study. Conservation Letters : 1-9.	-23	31.25
1811	Baviaanskloof Nature Reserve, Eastern Cape Province	South Africa	Balme, G., Lindsey, P., Swanepoel, L., Hunter, L. 2013. Failure of research to address the rangewide conservation needs of large carnivores: leopards in South Africa as a case study. Conservation Letters : 1-9.	-33.65	24.35
1812	Cederberg Mountains, Western Cape Province	South Africa	Balme, G., Lindsey, P., Swanepoel, L., Hunter, L. 2013. Failure of research to address the rangewide conservation needs of large carnivores: leopards in South Africa as a case study. Conservation Letters : 1-9.	-32.5	19.1
1813	Mala Mala Game Reserve, Mpumalanga Province	South Africa	Balme, G., Lindsey, P., Swanepoel, L., Hunter, L. 2013. Failure of research to address the rangewide conservation needs of large carnivores: leopards in South Africa as a case study. Conservation Letters : 1-9.	-24.82	31.5
1814	Kalahari Gemsbok National Park, Northern Cape Province	South Africa	Balme, G., Lindsey, P., Swanepoel, L., Hunter, L. 2013. Failure of research to address the rangewide conservation needs of large carnivores: leopards in South Africa as a case study. Conservation Letters : 1-9.	-25.5	20.5
1815	Mkhuze Game Reserve, KwaZulu-Natal	South Africa	Balme, G., Lindsey, P., Swanepoel, L., Hunter, L. 2013. Failure of research to address the rangewide conservation needs of large carnivores: leopards in South Africa as a case study. Conservation Letters : 1-9.	-27.65	32.25
1816	Pilanesberg National Park, Northwest Province	South Africa	Balme, G., Lindsey, P., Swanepoel, L., Hunter, L. 2013. Failure of research to address the rangewide conservation needs of large carnivores: leopards in South Africa as a case study. Conservation Letters : 1-9.	-25.25	27.1
1817	Agulhas Plain Great Hermanus Area	South Africa	da Silva, L. G. 2014. Analise da distribuicao especial do melanismo na familia Felidae em funcao de condicionantes ambientais. (Spatial distribution of melanism in the Felidae family in regard of environmental conditions). Thesis: 1-183. Pontificia Universidade Catolica Do Rio Grande Do Sul.	-34.6572	19.7481
1818	Agulhas Plain Great Hermanus Area	South Africa	da Silva, L. G. 2014. Analise da distribuicao especial do melanismo na familia Felidae em funcao de condicionantes ambientais. (Spatial distribution of melanism in the Felidae family in regard of environmental conditions). Thesis: 1-183. Pontificia Universidade Catolica Do Rio Grande Do Sul.	-34.6418	19.7119
1819	Cederberg Mountains, Western Cape Province	South Africa	da Silva, L. G. 2014. Analise da distribuicao especial do melanismo na familia Felidae em funcao de condicionantes ambientais. (Spatial distribution of melanism in the Felidae family in regard of environmental conditions). Thesis: 1-183. Pontificia Universidade Catolica Do Rio Grande Do Sul.	-32.5	19.1
1820	Cederberg Mountains, Western Cape Province	South Africa	da Silva, L. G. 2014. Analise da distribuicao especial do melanismo na familia Felidae em funcao de condicionantes ambientais. (Spatial distribution of melanism in the Felidae family in regard of environmental conditions). Thesis: 1-183. Pontificia Universidade Catolica Do Rio Grande Do Sul.	-32.5	19.1
1821	Franschhoek, La Motte Hiking Trail	South Africa	da Silva, L. G. 2014. Analise da distribuicao especial do melanismo na familia Felidae em funcao de condicionantes ambientais. (Spatial distribution of melanism in the Felidae family in regard of environmental conditions). Thesis: 1-183. Pontificia Universidade Catolica Do Rio Grande Do Sul.	-33.9428	19.1925
1822	Franschhoek, La Motte Hiking Trail	South Africa	da Silva, L. G. 2014. Analise da distribuicao especial do melanismo na familia Felidae em funcao de condicionantes ambientais. (Spatial distribution of melanism in the Felidae family in regard of environmental conditions). Thesis: 1-183. Pontificia Universidade Catolica Do Rio Grande Do Sul.	-33.9687	19.2022
1823	Hoedspruit Game Reserve	South Africa	da Silva, L. G. 2014. Analise da distribuicao especial do melanismo na familia Felidae em funcao de condicionantes ambientais. (Spatial distribution of melanism in the Felidae family in regard of environmental conditions). Thesis: 1-183. Pontificia Universidade Catolica Do Rio Grande Do Sul.	-24.1221	31.1049
1824	Karatara	South Africa	da Silva, L. G. 2014. Analise da distribuicao especial do melanismo na familia Felidae em funcao de condicionantes ambientais. (Spatial distribution of melanism in the Felidae family in regard of environmental conditions). Thesis: 1-183. Pontificia Universidade Catolica Do Rio Grande Do Sul.	-33.9502	22.338
1825	Karatara	South Africa	da Silva, L. G. 2014. Analise da distribuicao especial do melanismo na familia Felidae em funcao de condicionantes ambientais. (Spatial distribution of melanism in the Felidae family in regard of environmental conditions). Thesis: 1-183. Pontificia Universidade Catolica Do Rio Grande Do Sul.	-33.857	22.212
1826	Karongwe Reserve	South Africa	da Silva, L. G. 2014. Analise da distribuicao especial do melanismo na familia Felidae em funcao de condicionantes ambientais. (Spatial distribution of melanism in the Felidae family in regard of environmental conditions). Thesis: 1-183. Pontificia Universidade Catolica Do Rio Grande Do Sul.	-24.2	30.55
1827	Kruger National Park	South Africa	da Silva, L. G. 2014. Analise da distribuicao especial do melanismo na familia Felidae em funcao de condicionantes ambientais. (Spatial distribution of melanism in the Felidae family in regard of environmental conditions). Thesis: 1-183. Pontificia Universidade Catolica Do Rio Grande Do Sul.	-23	31.25
1828	Kruger National Park	South Africa	da Silva, L. G. 2014. Analise da distribuicao especial do melanismo na familia Felidae em funcao de condicionantes ambientais. (Spatial distribution of melanism in the Felidae family in regard of environmental conditions). Thesis: 1-183. Pontificia Universidade Catolica Do Rio Grande Do Sul.	-23	31.25
1829	Kruger National Park	South Africa	da Silva, L. G. 2014. Analise da distribuicao especial do melanismo na familia Felidae em funcao de condicionantes ambientais. (Spatial distribution of melanism in the Felidae family in regard of environmental conditions). Thesis: 1-183. Pontificia Universidade Catolica Do Rio Grande Do Sul.	-23	31.25
1830	Kudu Game Ranch	South Africa	da Silva, L. G. 2014. Analise da distribuicao especial do melanismo na familia Felidae em funcao de condicionantes ambientais. (Spatial distribution of melanism in the Felidae family in regard of environmental conditions). Thesis: 1-183. Pontificia Universidade Catolica Do Rio Grande Do Sul.	-24.7933	30.5083
[truncated: 4,343 more rows]
