# Supplementary material for: Leopard (Panthera pardus) status, distribution, and the research efforts across its range
Source: PeerJ. 2016 May 4;4:e1974. doi: 10.7717/peerj.1974 (PMC4861552; doi:10.7717/peerj.1974)
Supplement: Supplemental Information 7 — Leopard patch names and IDs. [file peerj-04-1974-s007.xlsx]

## Sheet: STable2.Patch Info
Supplemental Table 2. Patch name and IDs
Patch ID	Patch Name	Subspecies	Presence	Area (km2)	Prot area km2 (cat. 1 -4)	Prot area %	Mean human pop'n density	Transboundary	Countries
1	Niokolo Koba and Guinea	pardus	Extant	61000	7700	0.12623	11.7502	y	Guinea, Guinea-Bissau, Mali, Senegal
2	Upper Niger National Park	pardus	Extant	10000	600	0.06	11.4533	n	Guinea
3	Foya, Gola and forests, northern Liberia	pardus	Extant	10300	300	0.0291262	7.52122	y	Liberia, Sierra Leone
4	Tai forest	pardus	Extant	27000	5600	0.207407	30.9175	y	Ivory Coast, Liberia
5	Comoe and Mole	pardus	Extant	40900	15800	0.386308	9.70605	y	Burkina Faso, Ivory Coast, Ghana
6	n Ghana and s Burkina; Kabore-Tambi	pardus	Extant	8300	1000	0.120482	33.2033	y	Ghana, Burkina Faso
7	W-Arly-Pendjari	pardus	Extant	24700	13100	0.530364	21.2943	y	Benin, Burkina Faso, Niger
8	Kainji and Trois Rivieres	pardus	Extant	8600	3000	0.348837	21.9404	y	Benin, Nigeria
9	Benoue ecosystem	pardus	Extant	51900	12300	0.236994	11.0623	y	Cameroon, Nigeria, Chad
10	Mbam et Djerem	pardus	Extant	9400	3800	0.404255	4.09488	n	Cameroon
11	Campo Ma'an	pardus	Extant	8200	2500	0.304878	11.8251	y	Cameroon, Equatorial Guinea
12	West Congo basin	pardus	Extant	754100	89100	0.118154	5.97343	y	Angola, Central African Republic, Cameroon, Democratic Republic of the Congo, Republic of the Congo, Gabon, Equatorial Guinea
13	Lomako-Yokokala	pardus	Extant	13400	0	0	5.51039	n	Democratic Republic of the Congo
14	Central DRC	pardus	Extant	405400	62300	0.153675	6.02293	n	Democratic Republic of the Congo
15	Eastern CAR	pardus	Extant	690300	133000	0.19267	3.36039	y	Central African Republic, Democratic Republic of the Congo, Sudan, South Sudan, Chad
16	Gebel Elba	pardus	Extant	12700	0	0	0.598264	y	Egypt, Sudan
17	Eritrean highlands	pardus	Extant	22800	1700	0.0745614	39.411	y	Eritrea
18	northern Ethiopia	pardus	Extant	104600	8800	0.08413	54.6155	y	Ethiopia, Sudan
19	Mousa Ali mountain Djibouti	pardus	Extant	800	0	0	6.99681	y	Djibouti, Eritrea, Ethiopia
20	Day forest Djibouti	pardus	Extant	1200	0	0	26.7034	n	Djibouti
21	central Ethiopia highlands	pardus	Extant	6300	0	0	673.702	n	Ethiopia
22	Abijatta-Shalla	pardus	Extant	8000	1800	0.225	227.489	n	Ethiopia
23	Boma-Gambella & southern Ethipia	pardus	Extant	280900	51600	0.183695	34.4995	y	Ethiopia, Kenya, South Sudan
24	Awash and Yangudi Rassa	pardus	Extant	40400	7600	0.188119	51.8875	n	Ethiopia
25	Gaan Libaax and eastern Ethiopia	pardus	Extant	33200	0	0	41.6132	y	Ethiopia, Somalia
26	Daalo forest Somalia	pardus	Extant	6700	0	0	8.50164	n	Somalia
27	Eastern Somalia montane xeric woodlands	pardus	Extant	3200	0	0	3.6018	n	Somalia
28	northern and eastern Uganda	pardus	Extant	72300	13600	0.188105	46.3965	y	Kenya, South Sudan, Uganda
29	greater Virunga	pardus	Extant	15300	8800	0.575163	85.25	y	Democratic Republic of the Congo, Uganda
30	Akagera, Rumanyika and Lake Mburo	pardus	Extant	10800	2100	0.194444	126.323	y	Rwanda, Tanzania, Uganda
31	Kakamega forest	pardus	Extant	2000	0	0	451.289	n	Kenya
32	Kenya, Tanzania, N Mozambique	pardus	Extant	1153200	236000	0.204648	35.9563	y	Kenya, Mozambique, Somalia, Tanzania
33	Quicama Angola	pardus	Extant	4400	3800	0.863636	7.17557	n	Angola
34	central Southern Africa	pardus	Extant	1926100	334900	0.173875	3.29879	y	Angola, Botswana, Democratic Republic of the Congo, Mozambique, Malawi, Namibia, South Africa, Zambia, Zimbabwe
35	Kalahari savanna SE Namibia	pardus	Extant	2800	0	0	0.220403	n	Namibia
36	Kalahari savanna eastern Namibia	pardus	Extant	1000	0	0	1.11848	n	Namibia
37	Upemba and Kundelungu Zambia	pardus	Extant	28900	20300	0.702422	15.894	n	Democratic Republic of the Congo
38	Kafue ecosystem	pardus	Extant	62500	22100	0.3536	3.24152	n	Zambia
39	Nsumbu and N Zambia	pardus	Extant	11200	3300	0.294643	8.84933	n	Zambia
40	Bangweulu swamps and GMAs	pardus	Extant	14100	2000	0.141844	4.04514	n	Zambia
41	Nkhota-Kota Malawi	pardus	Extant	2200	1500	0.681818	30.523	n	Malawi
42	Majete Malawi	pardus	Extant	1100	800	0.727273	21.2729	n	Malawi
43	Gile and coastal Mozambique	pardus	Extant	26600	2800	0.105263	25.6881	n	Mozambique
44	Umfurudzi safari area Zimbabwe	pardus	Extant	900	0	0	9.92713	n	Zimbabwe
45	Marromeu and central Mozambique	pardus	Extant	61800	5600	0.0906149	19.9803	y	Mozambique, Zimbabwe
46	Zimbabwe unprotected lands	pardus	Extant	3500	0	0	44.978	n	Zimbabwe
47	southern Zimbabwe unprotected lands 2	pardus	Extant	3900	0	0	8.18383	n	Zimbabwe
48	southern Zimbabwe unprotected lands	pardus	Extant	1100	0	0	16.3608	n	Zimbabwe
49	Kyle and Mushandike sanctuaries	pardus	Extant	2000	100	0.05	36.839	n	Zimbabwe
50	Kruger and eastern Southern Africa	pardus	Extant	436000	47300	0.108486	26.4337	y	Botswana, Mozambique, South Africa, Swaziland, Zimbabwe
51	Drakensberg mountains	pardus	Extant	9600	200	0.0208333	25.9	y	Lesotho, South Africa
52	KwaZulu-Cape forest mosaic	pardus	Extant	15800	0	0	83.9201	n	South Africa
53	southern South Africa	pardus	Extant	99900	1700	0.017017	19.6899	n	South Africa
54	Jabal Shada Saudi Arabia	nimr	Extant	3000	0	0	88.1438	n	Saudi Arabia
55	Raydah Saudi Arabia	nimr	Extant	1300	0	0	155.849	n	Saudi Arabia
56	Jazan Saudi Arabia	nimr	Extant	400	0	0	9.80414	n	Saudi Arabia
57	transboundary Yemen Saudi	nimr	Extant	500	0	0	207.149	y	Saudi Arabia, Yemen
58	Hajjah Yemen	nimr	Extant	2700	0	0	346.744	n	Yemen
59	Lahijj Yemen	nimr	Extant	1500	0	0	55.015	n	Yemen
60	Jabal Samhan and coastal Oman	nimr	Extant	8000	1500	0.1875	23.3857	y	Oman, Yemen
61	Greater Caucasus mountains, N Ossetia	saxicolor	Extant	3000	1000	0.333333	8.23288	y	Georgia, Russian Federation
62	Greater Caucasus mountains, Dagestan	saxicolor	Extant	5300	1500	0.283019	8.54993	y	Georgia, Russian Federation
63	Lesser Caucasus, transboundary	saxicolor	Extant	9600	4200	0.4375	15.9569	y	Armenia, Azerbaijan, Iran
64	Alborz	saxicolor	Extant	198600	37800	0.190332	66.4723	y	Azerbaijan, Iran, Turkmenistan
65	N of Touran	saxicolor	Extant	1300	100	0.0769231	1.09892	n	Iran
66	Touran	saxicolor	Extant	3400	3000	0.882353	0.602944	n	Iran
67	Kavir	saxicolor	Extant	1900	1900	1	0.00221811	n	Iran
68	S Khorasan	saxicolor	Extant	3000	600	0.2	9.01288	n	Iran
69	Abbas Abad 2	saxicolor	Extant	1500	1500	1	0.044748	n	Iran
70	Abbas Abad 1	saxicolor	Extant	1000	700	0.7	0.0109589	n	Iran
71	Yazd	saxicolor	Extant	32500	6900	0.212308	2.286	n	Iran
72	Eastern Naybandan	saxicolor	Extant	600	600	1	0.172589	n	Iran
73	Zagros Mountains in Iraq/Turkey	saxicolor	Extant	44900	2000	0.0445434	50.9714	y	Iran, Iraq, Turkey
74	Zagros mountains	saxicolor	Extant	229200	38200	0.166667	28.9168	n	Iran
75	Esfahan	saxicolor	Extant	1100	500	0.454545	36.4923	n	Iran
76	Hormozgan	saxicolor	Extant	11400	0	0	3.59539	n	Iran
77	Baluchestan	saxicolor	Extant	40000	5600	0.14	10.009	n	Iran
78	south of Bazman	saxicolor	Extant	4300	1700	0.395349	1.86488	n	Iran
79	Balochistan Iran and Kuh-e-Birk	saxicolor	Extant	1600	0	0	6.79239	n	Iran
80	southern Central Makran mountain Pakistan	saxicolor	Extant	2000	0	0	18.491	n	Pakistan
81	Ajar Valley Afghanistan	saxicolor	Extant	5700	800	0.140351	8.43756	n	Afghanistan
82	Himalaya mountains	fusca	Extant	488900	69700	0.142565	114.109	y	Bhutan, China, India, Myanmar, Nepal, Pakistan
83	Barda, Gujarat, India	fusca	Extant	1600	200	0.125	160.753	n	India
84	Gir, India	fusca	Extant	10600	1600	0.150943	321.964	n	India
85	Mount Abu, Rajasthan, India	fusca	Extant	16200	1700	0.104938	153.136	n	India
86	Sanjay Gandhi and West coastal India	fusca	Extant	5700	100	0.0175439	2904.87	n	India
87	SE Gujarat, W Maharashtra, India	fusca	Extant	35800	800	0.0223464	444.099	n	India
88	Dhumkal and Ratanmahal, India	fusca	Extant	5000	300	0.06	152.307	n	India
89	western Vindhya range, India	fusca	Extant	4000	0	0	159.407	n	India
90	Sariska, India	fusca	Extant	1200	600	0.5	114.152	n	India
91	southern Haryana, India	fusca	Extant	500	0	0	333.462	n	India
92	Ranthambore Palpur-Kuno, India	fusca	Extant	7200	400	0.0555556	113.28	n	India
93	north of Guna, India	fusca	Extant	800	0	0	91.0759	n	India
94	Gugamal and Melghat, India	fusca	Extant	9600	1900	0.197917	73.7092	n	India
95	Vindhya range, Noradehi, India	fusca	Extant	12300	1700	0.138211	128.934	n	India
96	Bori, Pachmarhi, Satpura, India	fusca	Extant	14300	1400	0.0979021	127.417	n	India
97	Pench, India	fusca	Extant	2200	1000	0.454545	56.9915	n	India
98	eastern Maharashtra, Andhari, India	fusca	Extant	19000	900	0.0473684	134.544	n	India
99	Panna, India	fusca	Extant	5000	800	0.16	91.2778	n	India
100	Bandhavgarh, Panpatha, India	fusca	Extant	9600	700	0.0729167	135.516	n	India
101	Kanha, Achanakmar, India	fusca	Extant	21100	1600	0.0758294	87.6149	n	India
102	Sanjay and Kaimur, India	fusca	Extant	22000	4200	0.190909	127.768	n	India
103	Palamau, India	fusca	Extant	4600	1000	0.217391	90.3988	n	India
104	Hazaribagh, India	fusca	Extant	2000	500	0.25	374.52	n	India
105	Sitanadi, Sunabeda, India	fusca	Extant	12800	1500	0.117188	107.111	n	India
106	Barnawapara to Debrigarh, India	fusca	Extant	5500	800	0.145455	131.273	n	India
107	Hemgir forest range, India	fusca	Extant	3800	0	0	120.045	n	India
108	central Odisha forests, India	fusca	Extant	29700	1400	0.047138	120.655	n	India
109	Lakhari Valley, India	fusca	Extant	1000	200	0.2	102.741	n	India
110	northern Odisha forest, Kendujhar India	fusca	Extant	4500	0	0	192.642	n	India
111	Ghatgaon forest, India	fusca	Extant	1000	0	0	176.857	n	India
112	Simlipal, India	fusca	Extant	5500	2500	0.454545	111.238	n	India
113	northern Telangana, Kawal, India	fusca	Extant	19200	1300	0.0677083	151.96	n	India
114	Indravati and Bhairamgarh, India	fusca	Extant	4700	1000	0.212766	14.8336	n	India
115	Kangar Valley, India	fusca	Extant	1300	100	0.0769231	88.13	n	India
116	Pakhal, Eturnagaram, Kinnerasni, India	fusca	Extant	13700	1800	0.131387	117.81	n	India
117	Kondapelle forest, eastern Ghats, India	fusca	Extant	300	0	0	212.352	n	India
118	Papikonda, Alluri Sitaramaraju, India	fusca	Extant	18000	500	0.0277778	243.498	n	India
119	western Ghats, India	fusca	Extant	146800	13000	0.0885559	290.829	n	India
120	central Karnataka, India	fusca	Extant	600	0	0	127.88	n	India
121	eastern Karnataka, India	fusca	Extant	1800	0	0	265.846	n	India
122	southern Karnataka, India	fusca	Extant	3500	0	0	290.087	n	India
123	southeastern Karnataka, India	fusca	Extant	1400	0	0	371.864	n	India
124	Gundla Brahmeswaram India	fusca	Extant	7600	500	0.0657895	238.293	n	India
125	Nagarjunasagar to Sri Venkateswara	fusca	Extant	36000	100	0.00277778	141.517	n	India
126	W of Pabitora, Assam	fusca	Extant	1300	0	0	982.41	n	India
127	Hukaung Valley	fusca	Extant	3000	3000	1	1.23905	n	Myanmar
128	Chittagong and Chin hills	fusca	Extant	25900	1600	0.0617761	41.9557	y	Bangladesh, India, Myanmar
129	Alaungdaw & western Myanmar	fusca	Extant	15200	1600	0.105263	26.8495	n	Myanmar
130	Tangup Pass and Rakhine Yoma, Myanmar	fusca	Extant	3100	0	0	23.8245	n	Myanmar
131	central Sri Lanka	kotiya	Extant	18300	8600	0.469945	136.888	n	Sri Lanka
132	sw Sri Lanka	kotiya	Extant	800	100	0.125	282.695	n	Sri Lanka
133	Yala, se Sri Lanka	kotiya	Extant	5300	3500	0.660377	37.2592	n	Sri Lanka
134	Tibetan plateau south	japonensis	Extant	12200	4800	0.393443	6.06859	n	China
135	Tibetan plateau north	japonensis	Extant	7500	2100	0.28	4.73217	n	China
136	western Sichuan & Yuke	japonensis	Extant	8500	1200	0.141176	4.81411	n	China
137	western Sichuan	japonensis	Extant	2900	0	0	4.60149	n	China
138	NIngxia & Gansu	japonensis	Extant	900	800	0.888889	33.6645	n	China
139	W of Xi'an, Shaanxi province	japonensis	Extant	1800	0	0	55.278	n	China
140	Zhouzhijinsihou and Qinling Mtns	japonensis	Extant	6000	1600	0.266667	9.49166	n	China
141	S of Yan'an	japonensis	Extant	2700	0	0	7.79782	n	China
142	Fanjia mountain; Shanxi	japonensis	Extant	2800	200	0.0714286	113.362	n	China
143	Wulushan	japonensis	Extant	3400	200	0.0588235	45.4105	n	China
144	Lishan, southern Shanxi	japonensis	Extant	6800	800	0.117647	53.106	n	China
145	Taihang mountains	japonensis	Extant	9800	0	0	45.1449	n	China
146	Xiaowutaishan to Baihuashan	japonensis	Extant	2700	300	0.111111	18.6587	n	China
147	Primorsky Krai and eastern China	orientalis	Extant	8100	1800	0.222222	6.06046	y	China, Russian Federation
148	Nangunhe	delacouri	Extant	2200	600	0.272727	58.1653	n	China
149	Xishuangbanna	delacouri	Extant	2300	2200	0.956522	42.3936	y	China, Lao PDR
150	northern Karen (Kayin)	delacouri	Extant	3700	0	0	5.95143	n	Myanmar
151	Southern Forest Complex	delacouri	Extant	42600	19000	0.446009	9.24278	y	Myanmar, Thailand
152	Northern Plains landscape	delacouri	Extant	1900	1000	0.526316	9.67076	y	Cambodia, Thailand
153	Mondulkiri and Phnom Prich, Yok Don	delacouri	Extant	13400	8500	0.634328	5.42184	n	Cambodia
154	southern Lenya	delacouri	Extant	1000	100	0.1	3.75021	y	Myanmar, Thailand
155	Khao Sok, Thailand	delacouri	Extant	4000	2700	0.675	14.437	n	Thailand
156	Belum-Temengor	delacouri	Extant	5800	600	0.103448	14.2191	y	Malaysia, Thailand
157	Taman Negara	delacouri	Extant	8900	4500	0.505618	2.75968	n	Malaysia
158	N of Endau Rompin	delacouri	Extant	900	0	0	49.2155	n	Malaysia
159	Endau Rompin (Johor)	delacouri	Extant	3700	1300	0.351351	4.87771	n	Malaysia
160	Ujung Kulon	melas	Extant	800	400	0.5	178.282	n	Indonesia
161	Halimun-Salak to Gede-Pangrango	melas	Extant	2300	900	0.391304	234.2	n	Indonesia
162	Gunung Simpang, Papndayan	melas	Extant	3900	400	0.102564	470.585	n	Indonesia
163	Burangrang to Masigit Kareumbi	melas	Extant	1000	0	0	1039.39	n	Indonesia
164	Gunung Ciremai to Slamat	melas	Extant	2400	100	0.0416667	472.005	n	Indonesia
165	Pekalongan and Batang forests,	melas	Extant	300	0	0	83.1506	n	Indonesia
166	Gunung Muria	melas	Extant	300	0	0	85.7157	n	Indonesia
167	Gunung Lawu and Wilis, southern coast	melas	Extant	4600	0	0	320.178	n	Indonesia
168	Raden Suryo	melas	Extant	900	0	0	321.343	n	Indonesia
169	Bromo Tengger Semeru	melas	Extant	800	400	0.5	76.6116	n	Indonesia
170	Dataran Tinggi Yang	melas	Extant	500	100	0.2	14.7574	n	Indonesia
171	Gunung Betiri	melas	Extant	1100	500	0.454545	162.056	n	Indonesia
172	kawah Ijen and east Java	melas	Extant	1100	0	0	40.8003	n	Indonesia
173	Alas Purwo	melas	Extant	400	400	1	75.3768	n	Indonesia
174	northern Sierra Leone & s Guinea	pardus	Possibly Present	3400	0	0	13.8568	y	Guinea, Sierra Leone
175	east of Mount Bintumani	pardus	Possibly Present	1600	0	0	19.7232	y	Guinea, Sierra Leone
176	Tassili-n-Ajjer, montane xeric woodlands	pardus	Possibly Present	3600	0	0	0.0172038	n	Algeria
177	central unprotected Cameroon	pardus	Possibly Present	60400	1900	0.031457	12.5333	y	Cameroon, Central African Republic, Chad
178	Red sea coast	pardus	Possibly Present	11200	0	0	52.6363	n	Sudan
179	northern Angola near mouth of Congo	pardus	Possibly Present	15400	0	0	12.5442	n	Angola
180	southern Zaire, Angola	pardus	Possibly Present	2900	0	0	4.82379	n	Angola
181	Liuwa Plains	pardus	Possibly Present	8500	3200	0.376471	4.95144	n	Zambia
182	Lavushi Manda	pardus	Possibly Present	7000	1800	0.257143	2.67122	n	Zambia
183	west central Kataanga province	pardus	Possibly Present	5200	0	0	5.51689	n	Democratic Republic of the Congo
184	sw Maniema province	pardus	Possibly Present	13800	0	0	7.62992	n	Democratic Republic of the Congo
185	Itombwe and Luama-Kivu	pardus	Possibly Present	20000	0	0	24.4309	n	Democratic Republic of the Congo
186	Ruvubu	pardus	Possibly Present	900	500	0.555556	127.675	n	Burundi
187	Lower Shabelle	pardus	Possibly Present	5600	0	0	21.8341	n	Somalia
188	Lusenga Plain	pardus	Possibly Present	2600	900	0.346154	13.5464	n	Zambia
189	northern Zambezi province	pardus	Possibly Present	8700	0	0	42.177	n	Mozambique
190	Negev Highlands	nimr	Possibly Present	900	300	0.333333	5.77896	n	Israel
191	west of Medina	nimr	Possibly Present	3400	0	0	0.375952	n	Saudi Arabia
192	Greater Caucasus mountains	saxicolor	Possibly Present	3000	1500	0.5	1.30401	y	Georgia, Russian Federation
193	W Lesser Caucasus, Iran	saxicolor	Possibly Present	1400	1300	0.928571	15.8558	y	Azerbaijan, Iran
194	Lesser Caucasus, northern Iran	saxicolor	Possibly Present	6500	1300	0.2	17.4429	n	Iran
195	E of Lake Urumieh	saxicolor	Possibly Present	800	500	0.625	16.7956	n	Iran
196	northern Zagros mountains - Ghalajeh	saxicolor	Possibly Present	4500	800	0.177778	23.8512	n	Iran
197	Mooteh	saxicolor	Possibly Present	2900	2000	0.689655	5.28127	n	Iran
198	Karkas	saxicolor	Possibly Present	3400	1200	0.352941	11.01	n	Iran
199	W of Kalmand	saxicolor	Possibly Present	1700	400	0.235294	16.6085	n	Iran
200	N of Kerman	saxicolor	Possibly Present	40200	3700	0.0920398	27.3265	n	Iran
201	S of Kerman	saxicolor	Possibly Present	9400	200	0.0212766	8.25118	n	Iran
202	Eastern Hormozgan	saxicolor	Possibly Present	14700	1200	0.0816327	11.7563	n	Iran
203	Southern Dasht-e Kavir Desert	saxicolor	Possibly Present	1500	300	0.2	0.9496	n	Iran
204	Western south Khorasan	saxicolor	Possibly Present	900	400	0.444444	0.334589	n	Iran
205	S Khorasan possibly present	saxicolor	Possibly Present	8900	1800	0.202247	6.05365	n	Iran
206	Balochistan Iran and Kuh-e-Birk	saxicolor	Possibly Present	2500	0	0	1.50046	n	Iran
207	eastern Iran unprotected land, Zahedan	saxicolor	Possibly Present	4800	0	0	99.9873	n	Iran
208	Balochistan Iran and Kuh-e-Birk	saxicolor	Possibly Present	800	0	0	6.5846	n	Iran
209	connection between Gando & Kuh-e-Birk	saxicolor	Possibly Present	2200	0	0	15.1107	n	Iran
210	NW Afghanistan wildlife managed reserve	saxicolor	Possibly Present	17400	400	0.0229885	10.317	y	Afghanistan, Turkmenistan
211	Hindu Kush saxicolor	saxicolor	Possibly Present	182600	400	0.00219058	48.8968	y	Afghanistan, Pakistan
212	Kugitang Mountains	saxicolor	Possibly Present	1200	700	0.583333	1.66237	y	Turkmenistan, Uzbekistan
213	Babatag Mountains	saxicolor	Possibly Present	2700	0	0	7.93348	n	Uzbekistan
214	northern Badakhshan	saxicolor	Possibly Present	1700	0	0	9.24146	n	Afghanistan
215	Sulaiman mountains	saxicolor	Possibly Present	9900	0	0	82.8931	y	Afghanistan, Pakistan
216	Hindu Kush saxicolor	saxicolor	Possibly Present	6400	0	0	199.435	y	Afghanistan, Pakistan
217	connxn between Chittagong and Himalayas	fusca	Possibly Present	72600	1600	0.0220386	84.1481	y	India, Myanmar
218	Bumhpabum Myanmar	fusca	Possibly Present	1100	200	0.181818	0.159341	n	Myanmar
219	Pidaung Myanmar	fusca	Possibly Present	800	100	0.125	3.0293	n	Myanmar
220	south Chittagong and Chin hills	fusca	Possibly Present	6600	200	0.030303	106.589	y	Bangladesh, Myanmar
221	northern Shan state	delacouri	Possibly Present	4000	0	0	7.77581	n	Myanmar
222	central Myanmar	delacouri	Possibly Present	9500	300	0.0315789	18.2071	n	Myanmar
223	N of Pegu Yomas	delacouri	Possibly Present	4600	0	0	8.44924	n	Myanmar
224	N of Huai Kha Khaeng complex	delacouri	Possibly Present	14200	100	0.00704225	86.7573	n	Myanmar
225	W of Huai Kha Khaeng complex	delacouri	Possibly Present	4400	0	0	11.5751	n	Myanmar
226	N of Lenya NP	delacouri	Possibly Present	3200	500	0.15625	14.8052	n	Myanmar
227	central mainland Malaysia	delacouri	Possibly Present	48800	1300	0.0266393	58.6972	n	Malaysia
228	Endau-Kota Tinggi (west)	delacouri	Possibly Present	1800	0	0	14.8742	n	Malaysia
229	Baishuijiang and southern Gansu	japonensis	Possibly Present	3500	1300	0.371429	36.4325	n	China
230	unprotected land, Shaanxi province	japonensis	Possibly Present	8300	200	0.0240964	34.264	n	China
231	northern Guizhou	japonensis	Possibly Present	9100	500	0.0549451	174.706	n	China
232	southern Wuyi mountains	japonensis	Possibly Present	16700	800	0.0479042	80.3414	n	China
233	n Fujian and s Zhejiang	japonensis	Possibly Present	12100	400	0.0330579	60.5935	n	China
234	north of Po Yang Hu	japonensis	Possibly Present	4100	100	0.0243902	81.1691	n	China
235	Helihe in northern Hebei	japonensis	Possibly Present	1400	400	0.285714	9.57358	n	China
236	northern Jilin province	orientalis	Possibly Present	2500	0	0	20.7656	n	China
237	southern Heilongjiang	orientalis	Possibly Present	1600	0	0	11.6222	n	China
238	Bou tferda, Middle Atlas	pardus	Possibly Extinct	1100	0	0	20.9288	n	Morocco
239	western Saharan Atlas Mountains	pardus	Possibly Extinct	26600	0	0	10.6896	y	Algeria, Morocco
240	Coastal Senegal & Guinea to Baoule	pardus	Possibly Extinct	55700	900	0.016158	40.5918	y	Guinea, The Gambia, Guinea-Bissau Senegal
241	W Mali	pardus	Possibly Extinct	55000	2700	0.0490909	10.9106	y	Guinea, Mali, Senegal
242	Gori HIlls and eastern Sierra Leone	pardus	Possibly Extinct	1600	0	0	44.4206	n	Sierra Leone
243	northern Liberia & Massif du Ziama	pardus	Possibly Extinct	18900	300	0.015873	26.8966	y	Guinea, Liberia, Sierra Leone
244	surroundings of Tai forest	pardus	Possibly Extinct	31100	900	0.0289389	36.7026	y	Liberia, Ivory Coast
245	Diecke	pardus	Possibly Extinct	1400	0	0	35.928	y	Guina, Liberia
246	NImba & other forests, w Ivory Coast	pardus	Possibly Extinct	2800	300	0.107143	57.623	y	Guinea, Ivory Coast, Liberia
247	forests of western Ivory Coast	pardus	Possibly Extinct	42100	1600	0.0380048	24.9425	y	Guinea, Ivory Coast
248	Surroundings of Comoe & Mole	pardus	Possibly Extinct	33600	2200	0.0654762	19.0099	y	Burkina Faso, Ivory Coast, Ghana
249	coastal Guinean forests	pardus	Possibly Extinct	25100	800	0.0318725	52.7017	y	Ghana, Ivory Coast
250	Digya	pardus	Possibly Extinct	3200	2200	0.6875	6.92146	n	Ghana
251	western Nigeria forests, Kouffe	pardus	Possibly Extinct	4400	0	0	11.897	n	Benin
252	Okomu sanctuary	pardus	Possibly Extinct	1700	1100	0.647059	51.5923	n	Nigeria
253	Cross River	pardus	Possibly Extinct	5700	2800	0.491228	26.9479	y	Cameroon, Nigeria
254	Kambari forest reserve	pardus	Possibly Extinct	600	400	0.666667	13.5542	n	Nigeria
255	central CAR	pardus	Possibly Extinct	202000	2300	0.0113861	13.9764	y	Central African Republic, Chad, Democratic Republic of the Congo
256	South Sudan, Ethiopia, N Kenya	pardus	Possibly Extinct	909300	9000	0.00989772	40.8175	y	Central African Republic, Chad, Ethiopia, Kenya, South Sudan, Sudan, Uganda
257	unprotected land W of Tana River	pardus	Possibly Extinct	15800	200	0.0126582	6.33348	n	Kenya
258	western Angola	pardus	Possibly Extinct	416300	21400	0.0514052	15.3421	y	Angola, Democratic Republic of the Congo
259	DRC near Congo river mouth	pardus	Possibly Extinct	4700	0	0	41.1044	n	Democratic Republic of the Congo
260	Bombo Lumene	pardus	Possibly Extinct	6300	0	0	22.462	n	Democratic Republic of the Congo
261	western DRC forest-savanna mosaic	pardus	Possibly Extinct	9500	0	0	7.07517	y	Congo, Democratic Republic of the Congo
262	western DRC lowland forests	pardus	Possibly Extinct	14300	0	0	5.84369	n	Democratic Republic of the Congo
263	central DRC lowland forests	pardus	Possibly Extinct	178500	0	0	16.2431	n	Democratic Republic of the Congo
264	Btwn Maikia-Penge & Garamba	pardus	Possibly Extinct	8200	0	0	10.1631	n	Democratic Republic of the Congo
265	east of Okapi reserve	pardus	Possibly Extinct	5900	0	0	23.2893	n	Democratic Republic of the Congo
266	Tanya & Kisimba Ikobo	pardus	Possibly Extinct	7000	500	0.0714286	18.9725	n	Democratic Republic of the Congo
267	central Uganda and nw Tanzania	pardus	Possibly Extinct	112600	4300	0.0381883	162.374	y	Democratic Republic of the Congo, Tanzania, Uganda
268	central DRC forest-savanna mosaic	pardus	Possibly Extinct	41700	0	0	14.8091	n	Democratic Republic of the Congo
269	central DRC forest-savanna & Sankuru	pardus	Possibly Extinct	23800	0	0	6.04764	n	Democratic Republic of the Congo
270	west of Luama-Kivu	pardus	Possibly Extinct	25100	0	0	12.1816	n	Democratic Republic of the Congo
271	Nyungwe Rwanda	pardus	Possibly Extinct	4000	1300	0.325	270.527	y	Burundi, Rwanda
272	sw border of DRC - Bushimaie	pardus	Possibly Extinct	51300	0	0	12.209	y	Angola, Democratic Republic of the Congo
273	DRC Zambezian miombo woodlands	pardus	Possibly Extinct	2300	0	0	2.49311	n	Democratic Republic of the Congo
274	DRC Zambezian miombo woodlands 2	pardus	Possibly Extinct	5000	0	0	3.19313	n	Democratic Republic of the Congo
275	DRC Zambezian miombo - Kataanga	pardus	Possibly Extinct	42700	0	0	6.07867	n	Democratic Republic of the Congo
276	Zambia	pardus	Possibly Extinct	507400	2400	0.00473	15.0276	y	Angola, Democratic Republic of the Congo, Malawi, Tanzania, Zambia
277	southern Okavango and Xai Xai	pardus	Possibly Extinct	39400	0	0	0.922155	n	Botswana
278	southern Africa unprotected lands	pardus	Possibly Extinct	491600	3100	0.00630594	28.1071	y	Botswana, Malawi, Mozambique, South Africa, Zambia, Zimbabwe
279	Judean Desert	nimr	Possibly Extinct	300	0	0	66.8344	n	Israel
280	n of Hingol NP	saxicolor	Possibly Extinct	7300	200	0.0273973	3.49747	n	Pakistan
281	Central Makran mtns, S	saxicolor	Possibly Extinct	3000	0	0	1.75904	n	Pakistan
282	Central Makran mtns	saxicolor	Possibly Extinct	3300	0	0	2.54412	n	Pakistan
283	Central Makran mtns, E	saxicolor	Possibly Extinct	1900	0	0	10.4296	n	Pakistan
284	Koh-e-Geish to Dhrun & Kirthar	saxicolor	Possibly Extinct	29000	4700	0.162069	15.6286	n	Pakistan
285	w of Central Bruhui mtns	saxicolor	Possibly Extinct	4300	0	0	8.3446	n	Pakistan
286	Central Bruhui mtns; Hazar Ganji-Chiltan	saxicolor	Possibly Extinct	8900	0	0	19.8372	n	Pakistan
287	east of Ziarat Juniper	saxicolor	Possibly Extinct	4200	0	0	7.2225	y	Afghanistan, Pakistan
288	Afghan and Pakistan border	saxicolor	Possibly Extinct	28000	0	0	10.8976	n	Pakistan
289	central Sulaiman mountains	saxicolor	Possibly Extinct	3100	0	0	27.4818	n	Pakistan
290	NW coastal Africa	pardus	Extinct	494400	0		101.2
291	Maputo bay	pardus	Extinct	300	0		8.1
292	Sahel, Red Sea coast, horn of Africa	pardus	Extinct	5895400	0		63.9264
293	coastal Guinea Bissau	pardus	Extinct	11300	0		69.723
294	Air Mountains	pardus	Extinct	30600	0		0.930645
295	Qattara Depression	pardus	Extinct	13200	0		0.0274258
296	scattered Congo Basin tropical forest	pardus	Extinct	1225600	0		63.0464
297	Luanda, Angola	pardus	Extinct	2100	0		2561.61
298	central Angola	pardus	Extinct	73800	0		47.4278
299	Yakoma DRC	pardus	Extinct	4700	0		49.6712
300	western Uganda	pardus	Extinct	14900	0		149.396
301	eastern Lake Victoria	pardus	Extinct	154900	0		161.323
302	western Lake Turkana	pardus	Extinct	25200	0		14.1484
303	western Chalbi desert	pardus	Extinct	13500	0		1.2103
304	central Kenya	pardus	Extinct	18000	0		79.0789
305	coastal Kenya, Tana delta	pardus	Extinct	3900	0		75.8107
306	northern Tanzania, Usambara Mtns	pardus	Extinct	18400	0		84.5808
307	Unguja, Zanzibar	pardus	Extinct	1500	0		556.76
308	Dar es Salaam, Tanzania	pardus	Extinct	4800	0		892.14
309	W of Rungwa GR, Tanzania	pardus	Extinct	5300	0		12.9984
310	Tanzania, Zambia, Malawi border	pardus	Extinct	24800	0		47.2392
311	E of Ruaha NP, Tanzania	pardus	Extinct	8600	0		55.3855
312	SE coastal Tanzania	pardus	Extinct	11200	0		69.0668
313	Malawi	pardus	Extinct	106400	0		131.806
314	NE coastal Mozambique	pardus	Extinct	61400	0		60.33
315	central coastal Mozambique	pardus	Extinct	12700	0		70.5984
316	SE coastal Mozambique	pardus	Extinct	69600	0		67.6202
317	Harare & central Zimbabwe	pardus	Extinct	56700	0		36.1329
318	copper mining region Zambia	pardus	Extinct	7100	0		112.071
319	Lusaka, Zambia	pardus	Extinct	34300	0		84.1368
320	Francistown, Botswana/Zimbabwe	pardus	Extinct	13500	0		18.1101
321	central South Africa & eastern Namibia	pardus	Extinct	1063600	0		24.4949
322	E of Grootfontein	pardus	Extinct	2000	0		1.01519
323	N of Grootfontein	pardus	Extinct	4200	0		5.02585
324	S of Otjozondjupa	pardus	Extinct	2100	0		0.14489
325	eastern Kunene region	pardus	Extinct	3100	0		3.68295
326	Etosha Pan and north	pardus	Extinct	39200	0		19.5543
327	coastal Red Sea	nimr	Extinct	832400	0		53.2891
328	Hajar Mtns & Musandam Peninsula	nimr	Extinct	56000	0		42.8148
329	SW Asia	saxicolor	Extinct	2634100	0		62.6955
330	coastal Caspian Sea, Iran	saxicolor	Extinct	1900	0		256.022
331	N Iran and Turkmenistan	saxicolor	Extinct	24100	0		22.1575
332	NE Iran and transboundary	saxicolor	Extinct	3100	0		4.92616
333	Gilgit-Baltistan, Pakistan	fusca	Extinct	17600	0		32.4918
334	India, E Pakistan, Bangladesh	fusca	Extinct	2379100	0		420.259
335	SW coastal India, Kerala	fusca	Extinct	23200	0		1025.47
336	Western Mynamar	fusca	Extinct	290700	0		46.9645
337	Sri Lanka	kotiya	Extinct	40900	0		372.662
338	central & northern China	japonensis	Extinct	3182500	0		236.951
339	Korean Peninsula, China & Russia	orientalis	Extinct	420700	0		147.446
340	SE Asia	delacouri	Extinct	2348500	0		130.166
341	Singapore	delacouri	Extinct	500	0		8810.84
342	Java, Indonesia	melas	Extinct	104200	0		1078.34
343	Kangean islands, Indonesia	melas	Extinct	400	0		273.961
