# Supplementary material for: Leopard (Panthera pardus) status, distribution, and the research efforts across its range
Source: PeerJ. 2016 May 4;4:e1974. doi: 10.7717/peerj.1974 (PMC4861552; doi:10.7717/peerj.1974)
Supplement: Supplemental Information 11 — Literature organized by author accumulated via literature review process. [file peerj-04-1974-s011.xlsx]

## Sheet: STable6_LitMaster
Authors and year	Year	Title (keyword)	where is this article published	Region	subspecies	Country(s)	Scale of reseach	inside/outside protected area	Content focus	Applied	Fundamental	Documental
Abade et al. 2014	2014	Landscape, bioclimatoc features, Tanzania, Ruaha	plos one	east africa	P.p. pardus	Tanzania	M	outside	A	1
Abdoli et al. 2008	2008	first evidence, khaeez, s iran	cat news	central asia	P.p. saxicolor	Iran	M	outside	D			1
Al Hikmani. 2012	2012	regional collaboratio on arabian leopard conservation	cat news	middle east	P.p. nimr	Oman, Yemen, Saudi Arabia	I	inside	A	1
Al Hikmani and Al Hikmani	2012	Arabian, lowland region, Jebel Samhan, Oman	cat news	middle east	P.p. nimr	Oman	S	outside	D			1
Al-Johany, A.M.H. 2006	2006	Distribution, conservation, Saudi Arabia	journal of arid environments	middle east	P.p. nimr	Saudi Arabia	M	outside	F		6
Andheria et al. 2007	2007	Diet and prey profiles Bandipur Tiger Reserve	journal of zoology	indian subcontinent	P.p. fusca	India	S	inside	F		2
Apps et al. 2014	2014	tomcat compound, wild leopards, urine	biochemical systematics and ecology	southern africa	P.p. pardus	Botswana	M	outside	F		2
Arviazhagan et al. 2007	2007	food habits, tropical dry thorn forest s india	journal of the bombay natural history society	indian subcontinent	P.p. fusca	India	M	inside	F		4
Aryal et al. 2009	2009	summer diet composition, Nepal	jott communication	indian subcontinent	P.p. fusca	Nepal	S	inside	F		2
Askerov et al. 2015	2015	Caucasus, Leopard	zoology in the middle east	middle east	P.p. nimr	Armenia, Azerbaijan, Georgia	M	n/a	A	2
Athreya & Belsare. 2008	2008	morphometry maharashtra, india	cat news	indian subcontinent	P.p. fusca	India	M	outside	F		5
Athreya et al. 2010	2010	translocation tool conflict, human-dominated india	conservation biology	indian subcontinent	P.p. fusca	India	M	outside	A	1
Athreya et al. 2013	2013	big cats in backyards, persistence, India	plos one	indian subcontinent	P.p. fusca	India	S	outside	A	1
Athreya et al. 2014	2014	cat among dogs, india	oryx	indian subcontinent	P.p. fusca	India	S	outside	F		4
Atickem et al. 2010	2010	livestock predation, Bale Mountains, Ethiopia	african journal of ecology	east africa	P.p. pardus	Ethiopia	M	inside	A	1
Avgan et al. 2012	2012	first evidence, Nakhchivan	cat news	central asia	P.p. saxicolor	Azerbaijan	M	outside	D			1
Azlan et al. 2006	2006	diversity wild felids, peninsular malaysia	oryx	se asia	P.p. delacouri	Malaysia	M	outside	F		6
Bahaa-el-din et al .2011	2011	systematic survey efforts, african golden cat	cat news	central africa east africa	P.p. pardus	Gabon, Uganda	I	inside	F		4
Bali et al. 2007	2007	mammalian communities in coffee plantations	biological conservation	indian subcontinent	P.p. fusca	India	M	outside	F		6
Balme. 2005	2005	counting cats	africa geographic	indian subcontinent	P.p. fusca	India	M	outside	A	2
Balme and Hunter. 2004	2004	mortality, phinda	ecological journal	southern africa	P.p. pardus	South Africa	M	inside	F		4
Balme and Hunter. 2013	2013	Leopards, infanticide	animal behaviour	southern africa	P.p. pardus	South Africa	M	inside	F		3
Balme et al. 2007	2007	Feeding habitat selection, catchability vs abundance	animal behaviour	southern africa	P.p. pardus	South Africa	M	inside	F		2
Balme et al. 2009	2009	impact of conservation interventions, dynamics, persistence	biological conservation	southern africa	P.p. pardus	South Africa	S	inside	A	1
Balme et al. 2009	2009	counting cryptic carnivores	journal of wildlife management	southern africa	P.p. pardus	South Africa	M	inside	A	2
Balme et al. 2010	2010	edge effects, non-protected areas, South Africa	animal conservation	southern africa	P.p. pardus	South Africa	M	inside	A	1
Balme et al. 2010	2010	Adaptive mgmt, KZN	biology and conservation of wild felids (book)	southern africa	P.p. pardus	South Africa	M	inside	A	1
Balme et al. 2012	2012	age-based hunting regulations	plos one	southern africa	P.p. pardus	South Africa	M	outside	A	1
Balme et al. 2012	2012	Reproductive success, top-down processes	mammal review	southern africa	P.p. pardus	South Africa	M	inside	F		1
Balme et al. 2012	2012	offspring adoption	south african journal of wildlife research	southern africa	P.p. pardus	South Africa	S	inside	F		3
Balme et al. 2013	2013	failure of research, rangewide conservation needs, south africa case study	conservation biology	southern africa	P.p. pardus	South Africa	I	outside	A	1
Baskaya and Bilgilii. 2004	2004	eastern karadeniz mountains, Turkey	oryx	central asia	P.p. saxicolor	Turkey	M	outside	D			1
Bhatia et al. 2013	2013	role of representations, human-leopard conflict, mumbai	conservation biology	indian subcontinent	P.p. fusca	India	S	outside	A	1
Bhattacherjee and Parthasarathy. 2013	2013	Coexisting, case study, western Duars, India	human dimension of wildlife	indian subcontinent	P.p. fusca	India	S	outside	A	1
Bhattarai and Kindlmann. 2013	2013	Interactions tiger, leopard, implications	biodiversity conservation	indian subcontinent	P.p. fusca	Nepal	S	inside	F		2
Bhavanishankar et al. 2013	2013	non-invasive genetic identification; Panthera tigris; Panthera pardus	current science	indian subcontinent	P.p. fusca	India	M	outside	A	1
Boast and Houser. 2012	2012	Density, commercial farmland, Ghanzi, Botswana	south african journal of wildlife research	southern africa	P.p. pardus	Botswana	M	outside	A	2
Bodendorfer et al. 2006	2006	prey of leopard in comoe marahoue np	mammalia	west africa	P.p. pardus	Cote d'Ivoire	M	inside	F		2
Borah et al. 2012	2012	diversity carnivores, Manas NP india	cat news	indian subcontinent	P.p. fusca	India	S	inside	A	1
Borah et al. 2014	2014	Abundance, density estimates, Manas Nat Park, Assam, India	oryx	indian subcontinent	P.p. fusca	India	M	inside	A	2
Bothma and Bothma. 2006	2006	activity patterns, Kalahari	african zoology	southern africa	P.p. pardus	South Africa	S	inside	F		5
Bothma and Coertze. 2004	2004	motherhood, hunting success, s kalahari	journal of mammalogy	southern africa	P.p. pardus	South Africa	S	inside	F		3
Bothma and Coertze. 2005	2005	scent marking frequency in Kalahari	south african journal of wildlife research	southern africa	P.p. pardus	South Africa	S	inside	F		3
Bothma et al. 2005	2005	water use, Kalahari	south african journal of wildlife research	southern africa	P.p. pardus	South Africa	S	inside	F		2
Braczkowski and Watson. 2013	2013	responses to scents in SA	cat news	southern africa	P.p. pardus	South Africa	M	outside	F		4
Braczkowski et al. 2015	2015	bites bullet, susceptibility of leopards to trophy hunitng	plos one	southern africa	P.p. pardus	South Africa	M	inside	A	1
Braczowski et al. 2012	2012	diet; leopards; southern Cape	african journal of ecology	southern africa	P.p. pardus	South Africa	M	outside	F		2
Breitenmoser et al. 2010	2010	leopard conservation in caucasus	cat news	central asia	P.p. saxicolor	Georgia, Azerbaijan, Armenia, Iran, Turkey	I	outside	A	1
Brugiere et al. 2005	2005	distribution and status, southern guinea bissau and w guinea, w africa	cat news	west africa	P.p. pardus	Southern Guinea Bissau, Western Guinea	I	inside	A	2
Budd and Leus. 2011	2011	conservation breeding programme	zoology in the middle east	middle east	P.p. nimr	Oman, Saudia Arabia, UAE, Yemen	I	n/a	A	1
Burton et al. 2011	2011	evaluating persistence, West Africa	biological conservation	west africa	P.p. pardus	Ghana	M	inside	A	1
Burton et al. 2012	2012	hierarchical; multi-species modeling; carnivore responses; West Africa	plos one	west africa	P.p. pardus	Ghana	M	inside	A	2
Busby et al. 2009	2009	genetic analysis of scat Algeria	oryx	north africa	P.p. pardus	Algeria	S	inside	A	2
Butler. 2000	2000	economic costs of wildlife predation	east african wild life society	southern africa	P.p. pardus	Zimbabwe	S	outside	A	1
Butler et al. 2004	2004	free-ranging domestic dogs	biological conservation	southern africa	P.p. pardus	Zimbabwe	M	outside	A	1
Butler et al. 2002	2002	scavenging, free-ranging dogs, Zimbabwe, competition	animal conservation	southern africa	P.p. pardus	Zimbabwe	S	outside	F		4
Caro & Riggio et al. 2014	2014	Conservation, africa's big five	current zoology	africa	P.p. pardus	N/A	I	n/a	A	1
Caro et al. 2008	2008	breeding systems, big game hunting	biological conservation	east africa	P.p. pardus	Tanzania	M	inside	A	1
Carter et al. 2015	2015	Impacts on spatiotemporal activity patterns	global ecology and conservation	indian subcontinent	P.p. fusca	Nepal	M	outside	F		4
Challender et al. 2014	2014	informed, multi-faceted wildlife trade interventions	global ecology and conservation	n/a	n/a	UK	I	outside	A	1
Channa et al. 2010	2010	camera trap records, eastern plains landscape, Mondulkiri	cambodian journal of natural history	se asia	P.p. delacouri	Cambodia	M	inside	D			1
Chapman & Balme. 2010	2010	population density private reserve	south african journal of wildlife research	southern africa	P.p. pardus	South Africa	M	inside	A	2
Chase Grey et al. 2013	2013	high density population, montane environment	plos one	southern africa	P.p. pardus	South Africa	M	inside	A	2
Chattha et al. 2015	2015	season diety, Pakistan	pakistan j. zool.	central asia	P.p. saxicolor	Pakistan, Azad Jammu Kashmir (AZK)	M	inside	F		2
Choki et al. 2011	2011	predation of black necked cranes, Bhutan	forktail 27	indian subcontinent	P.p. fusca	Bhutan	M	outside	A	1
Clements et al. 2014	2014	Weight Ranges, Prey,Large Carnivores	plos one	africa	P.p. pardus	N/A	I	inside	F		2
Coppolillo et al. 2004	2004	selection criteria	biological conservation	central africa	P.p. pardus	DR Congo	I	outside	A	3
Cristescu et al. 2013	2013	partitioning; space, habitat, timing; large felids	journal of ethology	southern africa	P.p. pardus	South Africa	S	inside	F		4
Croes et al. 2011	2011	trophy hunting, northern cameroon	biological conservation	central africa	P.p. pardus	Cameroon	M	inside	A	2
Dalerum et al. 2008	2008	large carnivores ,biodiversity surrogates in southern Africa	biodiversity conservation	southern africa	P.p. pardus	South Africa, Botswana, Namibia, Zimbabwe	I	outside	F		5
Daly & Friedmann. 2006	2006	leopard controversy SA: common cat or con concern	cat news	southern africa	P.p. pardus	South Africa	S	outside	A	1
Dar et al. 2009	2009	patterns, perceptions, causes of human-carnivore conflict	biological conservation	central asia	P.p. saxicolor	Pakistan	M	outside	A	1
Datta et al. 2008	2008	empty forests, Namdapha NP, India	biological conservation	indian subcontinent	P.p. fusca	India	M	inside	F		2
de Iongh et al. 2011	2011	status of cheetah wild dog Benoue, N Cameroon	cat news	central africa	P.p. pardus	Cameroon	M	inside	D			1
de Ruiter, et al. 2001	2001	cave caching, anti-theft behavior, Souh Africa	african journal of ecology	southern africa	P.p. pardus	South Africa	S	inside	F		5
Di Minin et al. 2013	2013	better connected protected areas, maputaland-pondoland-albany biodiv hotspot	plos one	southern africa	P.p. pardus	South Africa	M	outside	A	1
Di Silvestri and Bauer. 2013	2013	population status, Pendjari Biosphere Reserve, Benin	cat news	west africa	P.p. pardus	Benin	M	inside	D			2
Dickman et al. 2005	2005	Spatial ecology, Namibian farmlans	south african journa of wildlife research	southern africa	P.p. pardus	Namibia	M	outside	F		6
Dickman et al .2014	2014	Contagious conflict, Tanzania's Ruaha	biological conservation	east africa	P.p. pardus	Tanzania	M	outside	A	1
du Preez et al. 2014	2014	bait, camera-trapping methods	biological conservation	southern africa	P.p. pardus	Zimbabwe	M	inside	A	2
Du Preez et al. 2015	2015	imact, risk, animal behavior	animal behaviour	southern africa	P.p. pardus	Zimbabwe	M	inside	F		4
Dunham et al. 2010	2010	Human wildlife conflict	oryx	southern africa	P.p. pardus	Mozambique	M	outside	A	1
Dutta et al. 2012	2012	fine-scale pop gen structure, central India	diversity and distributions	indian subcontinent	P.p. fusca	India	M	outside	F		5
Dutta et al. 2013	2013	gene flow, demographic history, central indian highlands	evolutionary applications	indian subcontinent	P.p. fusca	India	M	outside	F		5
Edgaonkar and Chellam. 2002	2002	Food habit, Sanjay Gandhi National Park, Maharashtra, India	mammalia	indian subcontinent	P.p. fusca	India	M	inside	F		2
Erfanian et al. 2013	2013	presence-only, habitat suitability model, Golestan National Park, Iran	wildlife biology	central asia	P.p. saxicolor	Iran	M	inside	A	3
Esfandiari et al. 2010	2010	First report of Toxocara Cati in Persian Leopard in Iran	global Veterinaria	central asia	P.p. saxicolor	Iran	S	outside	B		6
Fadakar et al. 2014	2014	domestic dog in diet Golestan	environmental resources research	central asia	P.p. saxicolor	Iran	S	inside	B		2
Farhadinia et al. 2007	2007	photos persian leopard, alborz mtns, iran	cat news	central asia	P.p. saxicolor	Iran	S	inside	D			1
Farhadinia et al. 2008	2008	felids abbasabad naein reserve, iran	cat news	central asia	P.p. saxicolor	Iran	S	inside	D			1
Farhadinia et al. 2009	2009	persistence of persian leopard in ne iran	cat news	central asia	P.p. saxicolor	Iran	S	inside	A	1
Farhadinia et al. 2009	2009	reproductive ecology, persian leopard	zoology in the middle east	central asia	P.p. saxicolor	Iran	M	inside	F		5
Farhadinia et al. 2010	2010	conservation model, persian	cat news	central asia	P.p. saxicolor	Iran	M	outside	A	1
Farhadinia et al. 2014	2014	Predator-Prey, middle Asian Montane steppe	european journal of wildlife research	central asia	P.p. saxicolor	Iran	M	inside	A	1
Farhadinia et al. 2014	2014	Patterns sexual dimorphism	zoology in the middle east	central asia	P.p. saxicolor	Iran	M	n/a	F		5
Farhadinia et al. 2015	2015	Molecular, craniological analysis, Iran	biological journal of the linnean society	central asia	P.p. saxicolor	Iran	M	outside	F		5
Fattebert et al. 2013	2013	long-distance natal dispersal 3 country metapop	south african journa of wildlife research	southern africa	P.p. pardus	South Africa	S	outside	F		5
Fattebert et al. 2015	2015	Density-dependent natal dispersal patterns	plos one	southern africa	P.p. pardus	South Africa	M	outside	F		5
Feng et al. 2011	2011	first image, amur leopard in china	cat news	far east	P.p. orientalis	China	S	inside	D			1
Fischer et al. 2002	2002	Updated list of larger mammals	mammalia	west africa	P.p. pardus	Ivory Coast	S	inside	D			1
Frank, et al. 2003	2003	foot snares, cage traps, darting	wildlife society bulletin	east africa	P.p. pardus	Kenya	S	outside	A	1
Frohlich et al. 2012	2012	GPS cluster analysis	south african journa of wildlife research	southern africa	P.p. pardus	South Africa	S	outside	F		2
Funston et al. 2013	2013	management, profitable, land uses	plos one	southern africa	P.p. pardus	Zimbabwe	S	inside	A	1
Gandiwa. 2011	2011	illegal hunting, Gonarezhou	tropical conservation science	southern africa	P.p. pardus	Zimbabwe	M	outside	A	1
Gavashelishvili Lukarevskiy. 2007	2007	Modeling habitat requirements	journal of applied ecology	central asia	P.p. saxicolor	Armenia, Azerbaijan, Georgia, Iran, Russian Federation, Turkey, Turkmenistan	I	outside	A	3
Gessner et al. 2013	2013	species occurrence, species-specific use patterns, central africa	african journal of ecology	central africa	P.p. pardus	Cameroon, Congo	I	outside	D			1
Ghadirian & Ghasemi. 2012	2012	new record, Bashagard	cat news	central asia	P.p. saxicolor	Iran	S	outside	D			1
Ghimirey et al. 2012	2012	status of felids, makalu-barun NP Nepal	cat news	indian subcontinent	P.p. fusca	Nepal	S	inside	D			1
Ghimirey et al. 2013	2013	camera-trapped, Annapurna	cat news	indian subcontinent	P.p. fusca	Nepal	S	inside	D			1
Ghoddousi et al. 2008	2008	territorial marking, Bamu NP, Iran	zoology in the middle east	central asia	P.p. saxicolor	Iran	S	inside	F		3
Ghoddousi et al. 2010	2010	status Bamu NP Iran	fauna and flora international	central asia	P.p. saxicolor	Iran	M	inside	A	2
Ghoddousi et al. 2015	2015	Ranger posts effect on leopard and prey density, Golestan	animal conservation	central asia	P.p. saxicolor	Iran	S	inside	A	1
Goldman and Walsh. 2002	2002	zanzibar leopard extinct?	journal of east african natural history	east africa	P.p. pardus	Tanzania	S	outside	D			1
Goodrich et al. 2012	2012	infectious diseases, far eastern leopards	book (disease and parasites of wildlife in siberia and the russian far east)	far east	P.p. orientalis	Russia	M	inside	F		4
Goswami et al. 2014	2014	carnivore, herbivore, ethno-political	tropical conservation science	indian subcontinent	P.p. fusca	India	S	inside	A	2
Gray. 2012	2012	imperfect detection	biotropica	se asia	P.p. delacouri	Cambodia	M	inside	A	3
Gray and Phan. 2011	2011	habitat preferences, activity patterns in Cambodia	the raffles bulletin of zoology	se asia	P.p. delacouri	Cambodia	M	inside	F		6
Gray and Prum. 2012	2012	Density, post-conflict landscape, cambodia	journal of wildlife management	se asia	P.p. delacouri	Cambodia	S	inside	A	2
Grey et al. 2013	2013	Harvested Leopards, Montane Environment	plos one	southern africa	P.p. pardus	South Africa	M	outside	A	2
Gubbi and Linkie. 2012	2012	hunting patterns, hunters, Periyar Tiger Reserve	journal of the bombay natural history society	indian subcontinent	P.p. fusca	India	S	inside	A	1
Gunawan et al. 2009	2009	Habitat of javan leopard, fragmented production forest landscape	journal of forest and nature conservation research	indonesia	P.p. melas	Indonesia	S	outside	A	3
Gunawan et al. 2012	2012	distribution habitat selection, javan leopard	journal of forest and nature conservation research	indonesia	P.p. melas	Indonesia	M	outside	F		6
Gunawan et al. 2012	2012	javan leopard, habitat, pine plantation forest	journal of forest and nature conservation research	indonesia	P.p. melas	Indonesia	M	outside	F		6
Gusset et al. 2009	2009	human-wildlife conflict, Botswana	fauna and flora international	southern africa	P.p. pardus	Botswana	M	outside	A	1
Haeming. 2005	2005	Sympatric Tiger and Leopard	ecology	indian subcontinent	P.p. fusca	Nepal, India	I	outside	F		4
Harihar et al. 2009	2009	Density. Chilla Range India	mammalia	indian subcontinent	P.p. fusca	India	S	inside	A	2
Harihar et al. 2011	2011	Responses to recovery of tiger pop	journal of applied ecology	indian subcontinent	P.p. fusca	India	S	inside	F		4
Harihar et al. 2009	2009	tiger and prey densities, Rajaji National Park	oryx the international journal of conservation	indian subcontinent	P.p. fusca	India	S	inside	F		6
Hayward. 2011	2011	Scarcity in prey community	acta oecologica	africa	P.p. pardus	n/a	I	inside	F		2
Hayward and Kerley. 2008	2008	prey preferences and dietary overlap	south african journal of wildlife research	southern africa	P.p. pardus	Botswana, Kenya, Namibia, Senegal, South Africa, Tanzania, Uganda, Zambia, Zimbabwe	I	outside	F		4
Hayward and Slotow. 2009	2009	Temporal partitioning, African carnivores	south african journal of wildlife research	southern africa	P.p. pardus	Botswana, Kenya, Namibia, South Africa, Tanzania, Uganda	I	inside	F		5
Hayward et al. 2006	2006	Reintroduction, Addo Elephant National Park	african journal of ecology	southern africa	P.p. pardus	South Africa	S	inside	A	1
Hayward et al. 2006	2006	prey preferences, leopard	journal of zoology	n/a	n/a	Central African Republic, Cote d'Ivoire, Congo, Gabon, India, Kenya, Namibia, South Africa, Sri Lanka, Tanzania, Zambia, Zaire (Congo), Zimbabwe	I	outside	F		2
Hayward et al. 2007	2007	carrying capacity	biological conservation	southern africa	P.p. pardus	South Africa	M	inside	A	1
Hayward et al. 2007	2007	practical considerations for reintroduction	the open conservation biology journal	southern africa	P.p. pardus	South Africa	M	inside	A	1
Hayward et al. 2009	2009	fences on evolutionary scale, Addo Elephant NP SA	biodiversity conservation	southern africa	P.p. pardus	South Africa	S	inside	F		6
Hayward et al. 2007	2007	large carnivore reintroduction, eastern cape	oryx the international journal of conservation	southern africa	P.p. pardus	South Africa	M	inside	A	1
Hayward. 2012	2012	fencing, conservation, case studies, reintroduction	book (fencing for conservation)	n/a	P.p. pardus	n/a	M	outside	A	1
Hebblewhite et al. 2011	2011	predicting habitat and pop size, Russian far east	biological conservation	far east	P.p. orientalis	Russia	M	outside	A	3
Hedges et al. 2015	2015	Melanistic leopards, first density estimate, Malaysia	journal of wildlife management	se asia	P.p. delacouri	Malaysia	S	outside	A	2
Henschel et al. 2005	2005	Leopard food habits, Lope NP	african journal of ecology	central africa	P.p. pardus	Gabon	S	inside	F		2
Henschel et al. 2011	2011	Leopard food choice, bushmeat, hunter competition, Congo Basin	journal of zoology	central africa	P.p. pardus	Gabon	M	inside	F		2
Henschel et al. 2014	2014	savannah carnivores, Odzala-Kokoua NP, Rep of Congo	journal of mammalogy	central africa	P.p. pardus	Republic of Congo	S	inside	D			1
Hertler & Volmer. 2008	2008	prey competition, Pleistocene Java	palaeogeography, palaeoclimatology, palaeoecology	se asia	P.p. delacouri	Java	S	outside	F		5
Holmern et al. 2007	2007	livestock losses outside Serengeti NP Tanzania	biological conservation	southern africa	P.p. pardus	Tanzania	M	outside	A	1
Houser et al. 2011	2011	pre-release hunting training, post-release monitoring	south african journal of wildlife research	southern africa	P.p. pardus	Botswana	M	inside	A	1
Hunter and Balme. 2005	2005	leopard predicament, trash or in trouble	africa geographic	africa	P.p. pardus	Botswana, CAR, Ethiopia, Gabon, Kenya, Malawi, Mozambique, Namibia, South Africa, Tanzania, Zambia, Zimbabwe	I	outside	A	1
Hunter et al. 2003	2003	Landscape Ecology of Leopards	ecological journal	southern africa	P.p. pardus	South Africa	M	outside	A	1
Jenny and Zuberbuhler. 2005	2005	hunting behavior	african journal of ecology	west africa	P.p. pardus	Cote d'Ivoire	S	inside	F		2
Jhamvar-Shingote and Schuett. 2013	2013	predators of Junnar	human dimension of wildlife	indian subcontinent	P.p. fusca	India	S	outside	A	1
Johnsingh and Negi. 2002	2002	status, Rajiji India	biological conservation	indian subcontinent	P.p. fusca	India	M	outside	A	2
Jooste et al. 2013	2013	prey mass selection, predator carrying capacity estkimates	folia primatologica	southern africa	P.p. pardus	South Africa	S	inside	F		2
Jooste et al. 2012	2012	predation; Chacma baboons; female leopards; Waterburg Mountains	integrative and comparative biology	southern africa	P.p. pardus	South Africa	S	inside	F		4
Jorge et al. 2013	2013	cost benefit presence, Niassa National Reserve, Mozambique	conservation biology	southern africa	P.p. pardus	Mozambique	S	inside	A	1
Jutzeler et al. 2010	2010	leopard summary in China	cat news	n/a	n/a	China	M	outside	A	1
Kabir et al. 2013	2013	human-leopard conflict	european journal of wildlife research	central asia	P.p. saxicolor	Pakistan	S	inside	A	1
Kabir et al. 2013	2013	distribution range, population status	international journal of conservation science	central asia	P.p. saxicolor	Pakistan	S	inside	D			2
Kala and Kothari. 2013	2013	Livestock predation, bindaw wildlife sanctuary	human-wildlife interactions	indian subcontinent	P.p. fusca	India	S	inside	A	1
Kalaivanan et al. 2011	2011	phorate poisoning, large carnivores	european journal of wildlife research	indian subcontinent	P.p. fusca	India	M	outside	A	1
Kalle et al. 2011	2011	density, tropical deciduous forest, mudumalai tiger reserce	acta theriologica	indian subcontinent	P.p. fusca	India	S	inside	A	2
Karanth and Srivathsa. 2014	2014	top photos: camera trapping	wildlife conservation society	indian subcontinent	P.p. fusca	India	M	outside	D			1
Karanth and Sunquist. 2000	2000	behavioral correlates	journal of zoology	indian subcontinent	P.p. fusca	India	S	inside	F		2
Kashkarov et al. 2008	2008	global warming and northern expansion of big cats of asia	cat news	far east	P.p. orientalis	Siberia	S	outside	A	1
Kauffman et al. 2007	2007	remote camera-trap methods, Namibian carnivore communities	journal of zoology	southern africa	P.p. pardus	Namibia	M	outside	D			1
Kaul et al. 2005	2005	hunting, indian western himalaya	oyrx	indian subcontinent	P.p. fusca	India	M	outside	A	1
Kawanishi et al. 2010	2010	melanism, malay peninsula	journal of zoology	se asia	P.p. delacouri	Malaysia, Thailand	M	outside	F		1
Kelly et al. 2013	2013	Reintroduction, eastern, conservation organizations	topics in companion animal medicine	far east	P.p. orientalis	China, Russia, Korea	I	n/a	A	1
Khorozyan & Malkhasyan. 2005	2005	photographed armenia	cat news	central asia	P.p. saxicolor	Armenia	S	outside	D			1
Khorozyan. 2003	2003	habitat preferences in Armenia	zoology in the middle east	central asia	P.p. saxicolor	Armenia	S	inside	A	1
Khorozyan. 2014	2014	morphological variation, sexual dimorphism	mammalian biology	central asia middle east	n/a	Afghanistan, Armenia, Azerbaijan, Georgia, Iran, Israel, Jordan, Oman, Turkey, Turkmenistan, United Arab Emirates, Yemen	M	outside	F		5
Khorozyan and Abramov. 2007	2007	resilience to human pressure	zoology in the middle east	central asia	P.p. saxicolor	Armenia	M	outside	A	1
Khorozyan et al. 2006	2006	taxonomic status of leopard	russian journal of theriology	central asia indian subcontinent middle east	n/a	Armenia, Azerbaijan, Egypt, Georgia, Iran, Pakistan, Russia, Saudi Arabia, Turkey, Turkmenistan, Yemen	M	outside	F		5
Khorozyan et al. 2007	2007	thin-layer chromatography	biology bulletin	central asia	P.p. saxicolor	Armenia	M	outside	A	1
Khorozyan et al. 2010	2010	geographical mapping, occupancy model, distribution, armenia	spatial complexity, informatics, and wildlife conservation	central asia	P.p. saxicolor	Armenia	M	outside	A	1
Khorozyan et al. 2014	2014	Patterns of co-existance, Yemen	biodiversity conservation	middle east	P.p. nimr	Yemen	S	outside	F		4
Khorozyan et al. 2008	2008	presence-absence surveys, case study armenia	integrative zoology	central asia	P.p. saxicolor	Armenia	S	outside	A	2
Khorozyan et al. 2015	2015	Dissatisfaction with veterinary services leopard livestock depredation	plos one	central asia	P.p. saxicolor	Iran	S	outside	A	1
Kiabi et al. 2002	2002	population status in Iran	zoology in the middle east	central asia	P.p. saxicolor	Iran	M	outside	A	2
Kiffner et al. 2013	2013	aggregation and interactions, Olive baboons	african journal of ecology	east africa	P.p. pardus	Tanzania	S	inside	F		4
Kissui. 2008	2008	livestock predation Maasai steppe, Tanzania	animal conservation	east africa	P.p. pardus	Tanzania	S	outside	A	1
Kittle et al. 2014	2014	diet, habitat selection of Sri Lankan leopard	journal of threatened taxa	sri lanka	P.p. kotiya	Sri Lanka	S	outside	F		2
Kittle et al. 2012	2012	distribution in central hills	cat news	sri lanka	P.p. kotiya	Sri Lanka	M	outside	D			2
Knight et al. 2011	2011	Transboundary conservation, Arabian	zoology in the middle east	middle east	P.p. nimr	UAE, Saudi Arabia, Oman, Yemen	I	outside	A	1
Kolowski and Holekamp. 2006	2006	spatial temporal physical characteristics of livestock depredations	biological conservation	east africa	P.p. pardus	Kenya	S	outside	F		6
Kuhn et al. 2011	2011	Carnivore Remains, South Africa	plos one	southern africa	P.p. pardus	South Africa	S	outside	F		5
Kumaraguru, et al. 2011	2011	prey preference, Anamalai	european journal of wildlife research	indian subcontinent	P.p. fusca	India	M	inside	F		2
Laguardia et al. 2015	2015	status distribution china	oryx	china	multiple	China	M	outside	A	1
Lau et al. 2010	2010	carnivores, S. China	mammal review	se asia	P.p. delacouri	China	M	outside	D			2
Li et al. 2010	2010	cats pandas	cat news	china	P.p. japonensis	China	M	inside	F		4
Li et al. 2014	2014	Assess ment big cats and prey populations, camera trap data	biodiversity science	se asia	P.p. delacouri	China	S	inside	A	1
Lindsey et al. 2005	2005	potential trophy hunting incentives. Africa	animal conservation	africa	P.p. pardus	n/a	M	n/a	A	1
Lindsey et al. 2013	2013	persistence, tolerance, namibian ranches	plos one	southern africa	P.p. pardus	Namibia	M	outside	A	1
Louys. 2014	2014	large terrestrial, guild, Quaternary	quaternary science reviews	se asia	P.p. delacouri	Java, Sumatra, Borneo	I	outside	F		5
Lovari et al. 2013	2013	share prey but not habitats, competition avoidance	journal of zoology	indian subcontinent	P.p. fusca	Nepal	S	inside	F		4
Lovari et al. 2013	2013	food habits, leopards, climate change	ethology ecology & evolution	se asia	P.p. delacouri	China	M	inside	F		2
Lovari et al. 2015	2015	coexistence,tiger, leopard, prey-rich	journal of zoology	indian subcontinent	P.p. fusca	Nepal	S	inside	F		2
Luo et al. 2014	2014	sympatric asian felid phylogeography	molecular ecology	se asia indian subcontinent	P.p. delacouri	n/a	I	n/a	F		5
Lyamuya et al. 2014	2014	Human-carnivore conflict, Serengeti	oryx	east africa	P.p. pardus	Tanzania	M	inside	F		4
Lynam et al. 2013	2013	activity patterns of cats	raffles bulletin of zoology	se asia	P.p. delacouri	Thailand	M	inside	F		4
Maciejewski et al. 2014	2014	tourist, preference, Extralimital species	plos one	southern africa	P.p. pardus	South Africa	S	inside	A	1
Madhusudan	2003	Living amidst large wildilfe	environmental management	indian subcontinent	P.p. fusca	India	S	inside	A	1
Maisels et al. 2001	2001	Extirpation of large mammals	oryx	central africa	P.p. pardus	Cameroon	S	outside	D			1
Maputla et al. 2013	2013	camera-trap; mark-recapture; N'wanetse concession, kruger np	african journal of ecology	southern africa	P.p. pardus	South Africa	S	inside	A	2
Maputla et al. 2015	2015	spatio-temporal separation, lions and leopards	global ecology and conservation	southern africa	P.p. pardus	South Africa	M	inside	F		6
Marker and Sivamani. 2009	2009	policy, human-leopard conflict mgmt	cat news	indian subcontinent	P.p. fusca	India	M	outside	A	1
Marker et al. 2005	2005	spatial ecology, Namibian farmlands	south african journal of wildlife research	southern africa	P.p. pardus	Namibia	S	outside	F		6
Martin and Harris. 2013	2013	movement, activity hunting behavior, cederberg mountains	african journal of ecology	southern africa	P.p. pardus	South Africa	S	outside	F		5
Martinoli et al 2006	2006	species richness, habitat use, arusha	biodiversity conservation	east africa	P.p. pardus	Tanzania	S	inside	A	1
Martins and Martins 2006	2006	leopards of the cape	international journal of environmental studies	southern africa	P.p. pardus	South Africa	S	outside	A	1
Martins et al. 2011	2011	diet, Cape Mountain, GPS, scat	journal of zoology	southern africa	P.p. pardus	South Africa	M	inside	F		2
Mazzolli. 2009	2009	volunteer expeditions	cat news	middle east	P.p. nimr	Oman, Arabian penin	S	outside	D			1
Mazzolli. 2009	2009	arabian leopard status, Oman	zoology in the middle east	middle east	P.p. nimr	Oman	S	outside	D			1
Mbizah et al. 2012	2012	diet, four sympatric carnivores, Save Valley, Zimbabwe	south african journal of wildlife research	southern africa	P.p. pardus	Zimbabwe	S	inside	F		4
McManus et al. 2015	2015	Gene flow, population structure, human-dominated landscape	ecology and evolution	southern africa	P.p. pardus	South Africa	M	n/a	F		5
Mehr et al. 2011	2011	school kid saved female leopard and cub	cat news	central asia	P.p. saxicolor	Iran	S	inside	D			1
Mkanda and Chansa. 2011	2011	changes in temporal and spatial pattern of road kills, zambia	south african journal of wildlife research	southern africa	P.p. pardus	Zambia	S	inside	A	1
Modh et al. 2006	2006	diversity and activity patterns of wild felids	oryx	se asia	P.p. delacouri	Malaysia	S	inside	D			1
Mondal et al. 2011	2011	Prey selection, food habits, sariska tiger reserve	mammalia	indian subcontinent	P.p. fusca	India	S	inside	F		2
Mondal et al. 2012	2012	population, survivorship, photographic capture-recapture sampling	world journal of zoology	indian subcontinent	P.p. fusca	India	S	inside	A	2
Mondal et al. 2013	2013	distribution, semiarid landscape, western india	acta theriologica	indian subcontinent	P.p. fusca	India	S	inside	F		6
Mondal et al. 2012	2012	dietary overlap; prey selection; leopard; tiger	italian journal of zoology	indian subcontinent	P.p. fusca	India	S	inside	F		2
Mondal et al. 2013	2013	problem leopards; trans-located; forested habitats	current science	indian subcontinent	P.p. fusca	India	S	inside	D			1
Mondol et al. 2009	2009	microsatellites, identify and monitoring	bmc genetics	indian subcontinent	P.p. fusca	India	M	outside	A	2
Mondol et al. 2015	2015	identifying species, sex, malenad-mysore, tiger, leopard	conservation genetics resources	indian subcontinent	P.p. fusca	India	n/a	n/a	F		5
Moqanaki et al. 2013	2013	Persian leopards in the Iranian Caucasus	cat news	central asia	P.p. saxicolor	Iran	M	inside	D			1
Mowlavi et al. 2009	2009	Trichinella britovi in a leopard in Iran	veterinary parasitology	central asia	P.p. saxicolor	Iran	S	outside	B		6
Mukherjee and Mishra. 2000	2000	Predation by leopard Himachal Pradesh	bombay natural history society	indian subcontinent	P.p. fusca	India	S	inside	F		2
Nakazawa et al. 2013	2013	Leopard, Chimpanzee, East Africa	journal of human evolution	east africa	P.p. pardus	Kenya, Tanzania	I	inside	F		2
Ngoprasert et al. 2007	2007	Human Disturbance, Kaeng Krachan National Park Thailand	oryx	se asia	P.p. delacouri	Thailand	S	inside	A	1
Ngoprasert et al. 2012	2012	3 felids, Thailiand, prey, intraguild, habitat	biotropica	se asia	P.p. delacouri	Thailand	M	inside	F		6
Nijman and Shepherd. 2014	2014	Trade, Myanmar- two border towns	biological conservation	se asia	P.p. delacouri	Myanmar	M	outside	A	1
O Gada et al. 2003	2003	limiting depredation	conservation biology	east africa	P.p. pardus	Kenya	S	outside	A	1
O'Brien and Kinnaird. 2011	2011	Density estimation, sympatric carnivores	ecological applications	east africa	P.p. pardus	Kenya	S	inside	A	2
Odden and Wegge. 2005	2005	spacing patterns, Royal Bardia National Park, Nepal	wildlife biology	indian subcontinent	P.p. fusca	Nepal	S	inside	F		5
Odden and Wegge. 2009	2009	kill rates, food consumption, Bardia NP Nepal	acta theriologica	indian subcontinent	P.p. fusca	Nepal	S	inside	F		2
Odden et al. 2010	2010	Do tigers displace leopards	ecological research	indian subcontinent	P.p. fusca	Nepal	S	inside	F		3
Odden et al. 2014	2014	movement patterns, GPs collared leopards, India	plos one	indian subcontinent	P.p. fusca	India	M	outside	F		6
Ott et al. 2007	2007	observations on diets Baviaanskloof Sa	african zoology	southern africa	P.p. pardus	South Africa	M	outside	F		2
Owen et al. 2010	2010	reproductive success	journal of mammalogy	southern africa	P.p. pardus	South Africa	S	inside	F		5
owen-smith and mills. 2008	2008	predator-prey size	journal animal ecology	southern africa	P.p. pardus	South Africa	S	inside	F		2
Packer et al. 2009	2009	Sport hunting, predator control...	plos one	africa	P.p. pardus	Botswana, CAR, Mozambique, Namibia, Tanzania, Zambia, Zimbabwe	n/a	n/a	A	1
Packer et al. 2010	2010	trophy hunting, tanzania	conservation biology	east africa	P.p. pardus	Tanzania	M	outside	A	1
Perez et al. 2006	2006	critically endangered arabian leopards in Israel	oryx	middle east	P.p. nimr	Israel	M	outside	A	2
Pettorelli et al. 2009	2009	biodiversity, Tanzania, camera traps	animal conservation	east africa	P.p. pardus	Tanzania	M	inside	F		6
Pirie et al. 2014	2014	Social Interactions, male leopard, 2 generations	african journal of ecology	southern africa	P.p. pardus	South Africa	S	inside	F		3
Pitman et al. 2012	2012	predictive modelling, GPS	journal of zoology	southern africa	P.p. pardus	South Africa	S	inside	F		2
Pitman et al. 2013	2013	GPS-located kills and faecal samples	journal of zoology	southern africa	P.p. pardus	South Africa	S	inside	F		2
Pitman et al. 2013	2013	habitat specialization, waterberg mountains SA	south african journal of wildlife research	southern africa	P.p. pardus	South Africa	S	inside	F		6
Preez et al. 2014	2014	bait or no bait, camera trapping methods	biological conservation	southern africa	P.p. pardus	Zimbabwe	S	inside	A	1
Qi et al. 2015	2015	spatial distribution of leopard density	biological conservation	far east	P. p. orientalis	China	S	outside	A	2
Radloff and Du Toit. 2004	2004	large predators, prey in southern African savannah	journal animal ecology	southern africa	P.p. pardus	South Africa	S	inside	F		2
Ramesh et al. 2012	2012	dietary partitioning, western ghats, india	mammal study	indian subcontinent	P.p. fusca	India	S	inside	F		2
Ramesh et al. 2009	2009	food habits tamil nadu, india	journal science trans environ technov	indian subcontinent	P.p. fusca	india	S	inside	F		4
Ramesh et al. 2012(2)	2012	spatio-temporal partitioning; Western Ghats	journal of zoology	indian subcontinent	P.p. fusca	India	M	inside	F		6
Ramesh et al. 2012(3)	2012	large carnivores; tropical forests; South-western Ghats; India	tropical ecology	indian subcontinent	P.p. fusca	India	S	inside	A	1
Ray and Sunquist. 2001	2001	trophic relations	oecologia	central africa	P.p. pardus	CAR	S	inside	F		2
Raza et al. 2012	2012	first photographic record, Kurdistan, Northern Iraq	cat news	central asia	P.p. saxicolor	Iraq	S	outside	D			1
Rodel et al. 2004	2004	feeding habits, alpine zone Mt Kenya	mammalia	east africa	P.p. pardus	Kenya	M	inside	F		2
Ruiter and Berger. 2001	2001	leopard cave caching	east african wild life society	southern africa	P.p. pardus	South Africa	M	inside	F		6
Ruiter and burger. 2000	2000	leopards as taphonomic	journal of archaeological science	southern africa	P.p. pardus	South africa	S	inside	F		5
Rustiadi et al. 2015	2015	Javan leopard, potential pray	prosiding seminar nasional masyarakat biodiversitas indonesia	indonesia	P.p. melas	Indonesia	S	inside	F		6
Sanei and Zakaria. 2011	2011	distribution pattern in Iran	asian intl journal life sciences	central asia	P.p. saxicolor	Iran	M	outside	A	2
Sanei et al. 2011	2011	population size, secondary forest, Malaysia's capital agglomeration	tropical ecology	se asia	P.p. delacouri	Malaysia	S	inside	A	2
Sangay and Vernes. 2008	2008	human-wildlife conflict, Bhutan, patterns of predation	biological conservation	indian subcontinent	P.p. fusca	Bhutan	M	outside	A	1
Sankar and Johnsingh. 2011	2011	Food habits of tiger and leopard in Sariska	mammalia	indian subcontinent	P.p. fusca	India	S	inside	F		2
Sathyakumar, et al. 2011	2011	distribution abundance, Himalayan	mammalia	indian subcontinent	P.p. fusca	India	M	outside	A	1
Schiess-Meier et al. 2007	2007	livestock predation Botswna	journal of wildlife management	southern africa	P.p. pardus	Botswana	M	outside	A	1
Selvan et al. 2013	2013	prey selection food habits, tropical lowland forest, eastern himalayan biodiversity hotspot	mammalian biology	indian subcontinent	P.p. fusca	India	S	inside	F		2
Selvan et al. 2014	2014	Population density lowland tropical evergreen forest Indian Eastern Himalayas	mammalian biology	indian subcontinent	P.p. fusca	India	S	inside	A	2
Shah et al. 2009	2009	food habits of tiger and leopard in Sariska	journal of threatened taxa	indian subcontinent	P.p. fusca	India	S	inside	F		2
Shehzad et al. 2014	2014	Forest without prey, pakistan	oryx	central asia	P.p. saxicolor	Pakistan	S	inside	F		2
Shultz et al. 2004	2004	impact of prey behavior	proceedings royal soc london	west africa	P.p. pardus	Cote d'Ivoire	S	inside	F		2
Simcharoen et al. 2008	2008	Home range size, Huai Khaeng Wildlife Sanctuary, Thailand	biological conservation	se asia	P.p. delacouri	Thailand	S	inside	F		6
Singh. 2005	2005	status, india	cat news	indian subcontinent	P.p. fusca	India	M	outside	A	1
Sinsin, et al. 2002	2002	wlidlife census, species richness, larger mammals, Pendjari National Park	mammalia	west africa	P.p. pardus	Benin	S	inside	D			1
Soewu. 2008	2008	ethnozoological practices	african journal of ag research	west africa	P.p. pardus	Nigeria	S	outside	A	1
Song et al. 2014	2014	camera trap, north chinese leopard and main ungulate prey	biodiversity science	china	P.p. japonensis	China	S	outside	D			2
Soud et al. 2010	2010	conservation priorities, Chirang Reserve Forest, Btad, Assam, India	tigerpaper	indian subcontinent	P.p. fusca	India	M	inside	D			2
Spalton et al. 2006	2006	critically endangered arabian leopards in Oman	oryx	middle east	P.p. nimr	Oman	M	inside	F		6
Spong et al. 2000	2000	sex ratio of leopards taken in trophy hunting	conservation genetics	east africa	P.p. pardus	Tanzania	M	inside	A	1
Spong et al. 2000	2000	high genetic variation in leopard indicates large	molecular ecology	east africa	P.p. pardus	Tanzania	M	inside	F		5
stein et al. 2010	2010	farm mgmt, economic analyses, n/c namibia	mammalian species	southern africa	P.p. pardus	Namibia	M	outside	A	1
Stein et al. 2011	2011	population and home range estimates, n-c Namibia	animal conservation	southern africa	P.p. pardus	Namibia	M	outside	A	2
Stein et al. 2013	2013	brown hyaena feeding ecology	african journal ecology	southern africa	P.p. pardus	Namibia	M	outside	F		3
Stein et al. 2008	2008	camera traps, diversity	biodiversity conservation	southern africa	P.p. pardus	Namibia	M	outside	D			1
Steinmetz et al. 2013	2013	Tigers, leopards. Dholes, half-empty forest	south african journal of wildlife research	southern africa	P.p. pardus	Namibia	M	outside	F		2
Stevens, et al. 2011	2011	mammals, conflict, Afghanistan	oryx	central asia	P.p. saxicolor	Afghanistan	M	outside	D			1
Steyn and Funston. 2006	2006	cannibalism in leopards	biological conservation	se asia	P.p. delacouri	Thailand	M	inside	F		4
Steyn and Funston. 2009	2009	land-use, socio-spatial organization Botswana	south african journal of wildlife research	southern africa	P.p. pardus	Botswana	M	inside	F		6
Stuart & Stuart. 2007	2007	diet, northern UAE and Oman territory	cat news	middle east	P.p. nimr	UAE	S	outside	F		2
Sugimoto et al. 2014	2014	Noninvasive genetic analyses for estimating pop size	conservation genetics	far east	P.p. orientalis	Russia	M	outside	A	2
Svengren and Bjoerklund. 2010	2010	density, non-invasive method	conservation genetics	far east	P.p. orientalis	Russia	M	outside	A	1
Swanepoel et al. 2010	2010	location failure, GPS collars	south african journal of wildlife research	east africa	P.p. pardus	Kenya	M	outside	F		1
Swanepoel et al. 2013	2013	suitable leopard habitat, south africa	animal conservation	southern africa	P.p. pardus	South Africa	M	outside	F		1
Swanepoel et al. 2014	2014	relative importance, trophy harvest and retalitory killing, south african leopards	south african journal of wildlife research	southern africa	P.p. pardus	South Africa	M	outside	A	1
Swanepoel et al. 2015	2015	Retaliatory Killing, recreational sport hunting	plos one	southern africa	P.p. pardus	South Africa	S	outside	A	1
Taghdisi et al. 2013	2013	diet; Persian leopard	turkish journal of zoology	middle east	P.p. nimr	Iran	S	inside	F		2
Tamang and Baral. 2008	2008	livestock depredation Bardia NP Nepal	animal conservation	southern africa	P.p. pardus	South Africa	M	outside	A	1
Tempa et al. 2013	2013	Royal Manas National Park, Bhutan	south african journal of wildlife research	southern africa	P.p. pardus	South Africa	M	outside	A	1
Thapa et al. 2013	2013	high elevation record, Kangchenjunda, Nepal	international journal of biodiversity science and management	indian subcontinent	P.p. fusca	Nepal	M	inside	D			1
Thapa et al. 2014	2014	fusca density in Bhabhar of Terai Arc, Nepal	advances in ecology	indian subcontinent	P.p. fusca	Nepal	S	inside	A	2
Thorn et al. 2011	2011	large-scale distribution patterns, northern SA	cambridge journal	indian subcontinent	P.p. fusca	Bhutan	M	inside	D			1
Treves et al. 2010	2010	camera-trapping forest-woodland wildlife, w Uganda	journal of human evolution	east africa	P.p. pardus	Uganda	M	inside	A	1
Trouwborst. 2015	2015	Global conservation and international law	biological conservation	east africa	P.p. pardus	Uganda	M	inside	A	1
Uphyrkina et al. 2001	2001	phylogenetics origin modern leopard subspecies	molecular ecology	n/a	multiple		I	outside	A	1
Uphyrkina et al. 2002	2002	Conservation genetics, far east leopard	journal of heredity	far east	P.p. orientalis	Russia	M	outside	A	1
Uphyrkina, et al. 2003	2003	endangered species, conservation genetics, reintroduction	comptes rendus. biologies	far east	P.p. orientalis	Russia	n/a	n/a	A	1
Van Krunkelsven et al. 2000	2000	A survey of bonobos and other large mammals	zoological society of london	central africa	P.p. pardus	DR Congo	M	inside	D			1
van Valkenburgh et al. 2004	2004	respiratory turbinates	ecology	southern africa	P.p. pardus	South Africa	M	inside	F		5
Vanak et al .2013	2013	behavioral mechanisms for coexistance	the ecological society of america	southern africa	P.p. pardus	South Africa	M	outside	F		4
Vijayan, et al. 2002	2002	Talala, cropping pattern, wildlife conservation	population and environment	indian subcontinent	P.p. fusca	India	S	outside	A	1
Walsh and Goldman. 2012	2012	chasing imaginary leopards	britian tanzia society	east africa	P.p. pardus	Tanzania	M	outside	A	1
Wang and McDonald. 2006	2006	livestock predation in Jigme Singye Wangchuck NP	biological conservation	indian subcontinent	P.p. fusca	Bhutan	S	inside	A	1
Wang and McDonald. 2009	2009	feeding habitats, niche partitioning, central Bhutan	biological conservation	indian subcontinent	P.p. fusca	Bhutan	M	inside	F		4
Wang et al. 2009	2009	camera traps, high altitude mountains Bhutan	journal of zoology	indian subcontinent	P.p. fusca	Bhutan	M	inside	F		2
Wang et al. 2015	2015	amur tigers leopards returning to china	landscape ecology	far east	P.p. orientalis	China	S	outside	D			1
Wegge et al. 2009	2009	predator-prey relationship, Bardia NP, Nepal	biological conservation	indian subcontinent	P.p. fusca	Nepal	M	inside	F		2
Weilenmann et al. 2010	2010	translocation, protected area	wildlife research	southern africa	P.p. pardus	Botswana	M	inside	A	1
Weise et al. 2014	2014	Financial cost, translocation	plos one	southern africa	P.p. pardus	Namibia	M	outside	A	1
Weise et al. 2014	2014	artificial passageways, wildlife movement, Namibian farmland	south african journal of wildlife research	southern africa	P.p. pardus	Namibia	M	outside	A	1
wilkinson and O'Regan. 2003	2003	modelling differential extinctions	global ecology and biogeography	se asia	P.p. delacouri	Indonesia	S	outside	D			1
winterbach et al. 2013	2013	key factors, related principles, conservation	mammal review	southern africa	P.p. pardus	South Africa	M	inside	A	1
Winterbach et al. 2014	2014	landscape suitability, 6 carnivores	plos one	southern africa	P.p. pardus	Botswana	M	outside	A	3
Woodroffe et al. 2007	2007	livestock husbandry, community rangelands	biodiversity conservation	east africa	P.p. pardus	Kenya	M	outside	A	1
Xavier. 2012	2012	bishopwood	cat news	indian subcontinent	P.p. fusca	India	S	inside	F		6
Yirga and Baur. 2011	2011	farmers perception, northern ethiopian highlands	meditteranean journal of social sciences	east africa	P.p. pardus	Ethiopia	S	outside	A	1
Yirga et al. 2013	2013	large carnivores; highlands; Ethiopia	african journal of ecology	east africa	P.p. pardus	Ethiopia	M	outside	A	1
Zakaria and Sanei. 2011	2011	conservation management prospects, persian malayan leopards	asia life sciences	central asia	P.p. saxicolor	Iran	M	outside	D			1
Zhang et al. 2007	2007	giant panda, mandible, functional adaptation	biological journal of the linnean society	se asia	P.p. delacouri	China	M	outside	F		5
Zuberbuhler & Jenny. 2002	2002	_Leopard_Predation and primate evolution	journal of human evolution	west africa	P.p. pardus	Ivory Coast	M	outside	F		2
