# Supplementary material for: Leopard (Panthera pardus) status, distribution, and the research efforts across its range
Source: PeerJ. 2016 May 4;4:e1974. doi: 10.7717/peerj.1974 (PMC4861552; doi:10.7717/peerj.1974)
Supplement: Supplemental Information 13 — Table of leopard range statistics by subspecies. [file peerj-04-1974-s013.xlsx]

## Sheet: STable8.Expanded Subspp
Supplemental Table 8. Expanded subspecies statistics
Fragstat metrics are run by adding the lower categories to the higher ones ; e.g. metrics for delacouri possibly present (row 8) are calculated on both extant and possibly present patches
Subspecies							Fragstats						Protection
	Sum of area (km2)	% of subspecies	% of extant grand total	% of historical range	% range unknown	# of patches	Median patch size (km2)	Largest patch index	Proximity Index (200km)	Core Area (km2)	Core area % (of historical range)	Core Area Index	area protected (km2; cat. 1 to 4)	% protected (cat. 1 to 4)
delacouri	2529900			0.0729726	0.0358117	20							200300	0.0791731
Extant	90400	0.0357326	0.0106222			12	3698	1.68	1.09	56813	0.0224566	62.83	40500	0.448009
Possibly present	90600	0.0358117				8	4002	2.75	8.47	128738	0.0508866	71.12	1800	0.0198675
Extinct	2349000	0.928495											158000	0.0672627
fusca	3858300			0.111289	0.0210196	53							201600	0.052251
Extant	1066600	0.276443	0.125328			49	5514	12.65	197.36	790047	0.204766	74.03	122000	0.114382
Possibly present	81100	0.0210196				4	5034	15.37	231.95	858670	0.222551	74.77	2200	0.027127
Extinct	2710500	0.702511											77400	0.0285556
japonensis	3305500			0.095344	0.0166692	20							273400	0.0827106
Extant	68000	0.0205718	0.00799013			13	3376	0.3685	1.57	34839	0.0105397	51.26	12000	0.176471
Possibly present	55100	0.0166692				7	6392	0.5	1.36	66592	0.0201458	54.13	3600	0.0653358
Extinct	3182500	0.962789											257800	0.0810055
kotiya	65300			0.00188352	0	3							19600	0.300153
Extant	24400	0.373404	0.00286705			3	5259	27.98	137.63	9481	0.145191	38.75	12200	0.5
Extinct	40900	0.626596											7400	0.180929
melas	125200			0.00361127	0	14							4200	0.0335463
Extant	20600	0.164537	0.00242054			14	961	3.75	7.54	3459	0.0276278	16.53	3400	0.165049
Extinct	104600	0.835463											800	0.00764818
nimr	910300			0.0262567	0.00505328	10							18100	0.0198836
Extant	17400	0.0191146	0.00204453			7	1506	0.89	0.37	4101	0.00450511	23.51	1500	0.0862069
Possibly present	4300	0.00472372				2	1506	0.89	0.29	5682	0.0062419	25.74	300	0.0697674
Possibly extinct	300	0.000329562				1	1381	0.89	0.34	5682	0.0062419	26.16	0	0
Extinct	888300	0.975832											16300	0.0183497
orientalis	432800			0.0124837	0.00924214	3							19600	0.0452865
Extant	8100	0.0187153	0.000951765			1	8199	1.89	0	3613	0.00834797	44.07	2000	0.246914
Possibly present	4000	0.00924214				2	2475	1.89	11.58	4238	0.00979205	34.67	0	0
Extinct	420700	0.972043											17600	0.041835
pardus	19751400			0.56971	0.182574	110							1399500	0.0708557
Extant	6613000	0.334812	0.77704			53	10972	9.75	6727.5	5852050	0.296285	88.43	1128500	0.170649
Possibly present	170700	0.00864243				16	10118.5	9.82	5745.33	5975597	0.30254	88.03	8200	0.0480375
Possibly extinct	3435400	0.173932				41	5329	46.75	114187	9290768	0.470385	90.87	60800	0.0176981
Extinct	9532200	0.482609											202000	0.0211913
saxicolor	3690300			0.106443	0.115167	56							286900	0.0777444
Extant	602000	0.16313	0.0707361			21	3448	6.21	89.62	437468	0.118545	72.63	108600	0.180399
Possibly present	332100	0.0899927				25	1964	11.95	202.53	704548	0.190919	735.4	18100	0.0545017
Possibly extinct	92900	0.0251741				10	3171	11.95	154.77	756366	0.204961	73.62	5200	0.0559742
Extinct	2663300	0.721703											155000	0.0581985
Grand Total	34669200				0.123063	288							2423200	0.0698949
Extant grand total	8510500												1430700	0.16811
Extinct grant total	21891900
