# Supplementary material for: Leopard (Panthera pardus) status, distribution, and the research efforts across its range
Source: PeerJ. 2016 May 4;4:e1974. doi: 10.7717/peerj.1974 (PMC4861552; doi:10.7717/peerj.1974)
Supplement: Supplemental Information 14 — Literature content categories by subspecies. [file peerj-04-1974-s014.xlsx]

## Sheet: STable9_LitSubCategories
Supp Table 9.	Count of leopard articles with Applied, Fundamental or Documental content and categorized by subcategory. Applied content may contain elements of fundamental or documental content, but utilizes the content analyzed to a higher management or conservation end.
	Applied				Fundamental							Documental
Subspecies	informing policy & management	conducting population surveys	habitat suitability or connectivity studies	Total	demography	feeding ecology	intraspecific interactions	interspecific interactions	habitat use and selection	other	Total	presence/absence, conflict	Grand total
n/a*	4			4		1			2		3		7
P.p. delacouri	3	3	1	7	1	1		2	4	4	12	4	23
P.p. fusca	20	10		30		18	1	8	5	6	38	7	75
P.p. japonensis								1			1	1	2
P.p. kotiya						1					1	1	2
P.p. melas			1	1						3	3		4
P.p. nimr	3	2		5		2		1		2	5	3	13
P.p. orientalis	5	2	1	8				1			1	2	11
P.p. pardus	60	13	2	75	3	24	6	12	13	9	67	10	153
P.p. saxicolor	12	4	2	18		3	1		3	2	9	12	40
Grand Total	107	34	7	148	4	50	8	25	27	26	140	42	330
* for subspp, n/a refers to studies which utilized samples from undocumented, captive, or multiple species
