# Supplementary material for: Leopard (Panthera pardus) status, distribution, and the research efforts across its range
Source: PeerJ. 2016 May 4;4:e1974. doi: 10.7717/peerj.1974 (PMC4861552; doi:10.7717/peerj.1974)
Supplement: Supplemental Information 15 — Table of international leopard conservation and research organizations found on the Internet (in the English-language). [file peerj-04-1974-s015.xlsx]

## Sheet: STable10_ConsOrgs
Supplemental Table 10. A sample of international non-profit organizations with leopard conservation and research projects. This list excludes governmental authorities or projects.
Country	Region	Organization	Website
Botswana	Northern Botswana	Botswana Predator Conservation Trust	http://www.bpctrust.org/leopard-conservation.asp
Botswana	Central Kalahari	Leopard Ecology and Conservation Foundation	http://leopard.ch/?project=leoparden-project&lang=en
China	rangewide	Wildlife Institute	http://wildlifeinstitute.weebly.com/projects.html
China/Russia	rangewide	Amur Leopard and Tiger Alliance	http://www.altaconservation.org
Georgia	rangewide	Georgian Carnivore Conservation (NACRES/FFI)	http://www.nacres.org/carnivore_conservation.html
India	Western Ghats	Nature Conservation Foundation	http://ncf-india.org/projects/the-secret-lives-of-leopards
India	rangewide	Wildlife Protection Society of India	http://www.wpsi-india.org/wpsi/index.php
India	Maharashtra	Wildlife SOS India	http://wildlifesos.org
India	Himalayan	Conservation India	http://www.conservationindia.org
India	rangewide	Corbett Foundation	http://www.corbettfoundation.org/index.php
Indonesia	Java	Cikananga Wildlife Center	http://www.cikanangawildlifecenter.com
Iran	rangewide	Iranian Cheetah Society	http://www.wildlife.ir/en
Iran	rangewide	Persian Wildlife Heritage Foundation	http://persianwildlife.org/en/
Iran	NE Iran	University of Oxford, WildCRU	http://www.wildcru.org/
Iran	rangewide	Asian Leopard Specialist Society	http://www.leopardspecialists.com/
Malawi	rangewide	Carnivore Research Malawi	http://www.carnivoreresearchmalawi.org/index.html
Malaysia	rangewide	Rimba	http://myrimba.org/projects/
Namibia	rangewide	N/a'ankuse Foundation	http://www.naankuse.com/wildlife-conservation/carnivore-conservation.html
Namibia	Etosha region	Africat	http://www.africat.org/program/human-wildlife-conflict
Namibia	Erindi	The Global Leopard Project	http://www.globalleopard.com/index.htm
Namibia	rangewide	Large Carnivore Management Association of Namibia	http://www.carnivore-namibia.org/work.html
Russia/China	rangewide	Amur Leopard and Tiger Alliance	http://www.altaconservation.org
Russia	rangewide	Phoenix Fund	http://fundphoenix.org/en/
South Africa	Waterburg, Limpopo	Project Leopard Conservation	http://www.leopardcon.co.za/about.html
South Africa	Limpopo	Limpopo Leopard Project	http://www.limpopoleopardproject.com
South Africa	Munyawana, Phinda Game Reserve	Munyawana Leopard Project, Panthera	http://www.panthera.org/node/31
South Africa	SW Cape	Cape Leopard Trust	http://capeleopard.org.za
South Africa	Waterburg, Limpopo	Endangered Wildlife Trust	https://www.ewt.org.za/index.html
South Africa	Kruger	Project Leopard Identification	http://www.leopardidproject.com
South Africa	Eastern Cape	Kariega Leopard Research Project	http://www.kariega.co.za/about-us/leopard-project
South Africa	KwaZulu-Natal	Ingwe Leopard Research	http://www.ingweleopard.org/index.html
South Africa	Kgalagadi Transfrontier Park	Kgalagadi Leopard Project	http://www.ast.uct.ac.za/~schurch/leopards/
Sri Lanka	rangewide	The Wilderness and Wildlife Conservation Trust	http://www.wwct.org/theleopardproject.aspx
Sri Lanka	Yala	Sri Lanka Wilderness Foundation	http://www.srilankawilderness.org/index.html
Sri Lanka	?	Leopards Sri Lanka	http://www.leopardssrilanka.com/human-leopard-conflict-management.html
Tanzania	rangewide	Tanzania Carnivore Programme	http://www.tanzaniacarnivores.org/about-us/tanzania-carnivore-programme
Yemen	rangewide	Yemeni Leopard	http://www.yemenileopard.org/projects.html
Zimbabwe	rangewide	The Zambezi Society	http://www.zamsoc.org
Zimbabwe	Hwange National Park	Dete Animal Rescue Trust	http://dartwildlife.org/DART_WILDLIFE/Welcome_to_D.A.R.T._%21.html
MULTIPLE		Panthera	https://www.panthera.org/	Panthera indicates it works in 30 leopard range countries while documenting 7 on its website (across 3 subspecies - pardus, fusca, saxicolor)
MULTIPLE		Wildlife Conservation Society	http://www.wcs.org/
MULTIPLE		World Wildlife Fund	http://www.worldwildlife.org/
MULTIPLE		National Geographic Big Cats Initiative	http://animals.nationalgeographic.com/animals/big-cats-initiative/
